# Supplementary material for: Snowflake-inspired and blink-driven flexible piezoelectric contact lenses for effective corneal injury repair
Source: Nat Commun. 2023 Jun 17;14:3604. doi: 10.1038/s41467-023-39315-6 (PMC10276863; doi:10.1038/s41467-023-39315-6)
Supplement: Supplementary file 9 — Source data [file 41467_2023_39315_MOESM9_ESM.xlsx]

## Sheet: Fig. 1d
	Width (μm)	Height (μm)
	0	0
	2.49627	0.12807
	4.99255	0.25614
	7.48882	0.3842
	9.9851	0.50735
	12.4814	0.63541
	14.9776	0.76348
	17.4739	0.89155
	19.9702	1.01469
	22.4665	1.14276
	24.9627	1.27083
	27.459	1.39889
	29.9553	1.52204
	32.4516	1.6501
	34.9478	1.77817
	37.4441	1.90624
	39.9404	2.02938
	42.4367	2.15745
	44.9329	2.28552
	47.4292	2.41359
	49.9255	2.53673
	52.4218	2.6648
	54.918	2.79286
	57.4143	2.92093
	59.9106	3.04407
	62.4068	3.17214
	64.9031	3.30021
	67.3994	3.42828
	69.8957	3.55142
	72.3919	3.67949
	74.8882	3.80755
	77.3845	3.93562
	79.8808	4.05876
	82.377	4.18683
	84.8733	4.3149
	87.3696	4.44297
	89.8659	4.56611
	92.3621	4.69418
	94.8584	4.82225
	97.3547	4.95031
	99.851	5.07346
	102.347	5.20152
	104.844	5.32959
	107.34	5.45766
	109.836	5.5808
	112.332	5.70887
	114.829	5.83694
	117.325	5.96501
	119.821	6.08815
	122.317	6.21622
	124.814	6.34428
	127.31	6.47235
	129.806	6.59549
	132.303	6.72356
	134.799	6.85163
	137.295	6.9797
	139.791	7.10284
	142.288	7.23091
	144.784	7.35897
	147.28	7.48704
	149.776	29.4753
	152.273	55.2219
	154.769	55.2662
	157.265	55.3154
	159.762	55.3598
	162.258	55.409
	164.754	55.4534
	167.25	55.5026
	169.747	55.5519
	172.243	55.6011
	174.739	55.6455
	177.235	55.6898
	179.732	55.7391
	182.228	55.7834
	184.724	55.8327
	187.221	55.877
	189.717	55.9262
	192.213	55.9706
	194.709	56.0198
	197.206	56.0691
	199.702	56.1134
	202.198	56.1627
	204.694	56.207
	207.191	56.2563
	209.687	56.3055
	212.183	56.3499
	214.68	56.3942
	217.176	56.4434
	219.672	56.4927
	222.168	56.537
	224.665	56.5863
	227.161	56.6306
	229.657	56.6799
	232.153	56.7242
	234.65	56.7735
	237.146	56.8178
	239.642	56.867
	242.139	56.9163
	244.635	56.9606
	247.131	57.0099
	249.627	57.0542
	252.124	57.1035
	254.62	57.1478
	257.116	57.1971
	259.613	57.2414
	262.109	57.2906
	264.605	57.3399
	267.101	57.3842
	269.598	57.4335
	272.094	57.4778
	274.59	57.5271
	277.086	57.5714
	279.583	57.6207
	282.079	57.665
	284.575	57.7143
	287.072	57.7635
	289.568	57.8079
	292.064	57.8571
	294.56	57.9014
	297.057	57.9507
	299.553	57.995
	302.049	58.0443
	304.545	58.0886
	307.042	58.1379
	309.538	58.1871
	312.034	58.2315
	314.531	58.2807
	317.027	58.325
	319.523	58.3743
	322.019	58.4186
	324.516	58.4679
	327.012	58.5122
	329.508	58.5566
	332.004	58.6058
	334.501	58.6551
	336.997	58.7043
	339.493	58.7487
	341.99	83.7711
	344.486	83.8401
	346.982	108.927
	349.478	109.02
	351.975	109.114
	354.471	109.207
	356.967	109.296
	359.463	109.39
	361.96	109.483
	364.456	109.577
	366.952	109.665
	369.449	109.759
	371.945	109.853
	374.441	109.946
	376.937	110.04
	379.434	110.128
	381.93	110.222
	384.426	110.316
	386.922	110.409
	389.419	110.503
	391.915	110.591
	394.411	110.685
	396.908	110.774
	399.404	110.872
	401.9	110.966
	404.396	111.055
	406.893	111.148
	409.389	111.237
	411.885	111.335
	414.381	111.429
	416.878	111.518
	419.374	111.611
	421.87	111.7
	424.367	111.793
	426.863	111.887
	429.359	111.981
	431.855	112.074
	434.352	112.168
	436.848	112.256
	439.344	112.35
	441.841	112.444
	444.337	112.537
	446.833	112.631
	449.329	112.719
	451.826	112.813
	454.322	112.907
	456.818	112.995
	459.314	113.089
	461.811	113.177
	464.307	113.271
	466.803	113.365
	469.3	113.458
	471.796	113.552
	474.292	113.641
	476.788	113.734
	479.285	113.828
	481.781	113.916
	484.277	114.015
	486.773	114.104
	489.27	114.197
	491.766	114.291
	494.262	114.379
	496.759	114.473
	499.255	114.567
	501.751	114.66
	504.247	114.754
	506.744	114.842
	509.24	114.936
	511.736	115.03
	514.232	115.123
	516.729	115.217
	519.225	115.305
	521.721	115.399
	524.218	115.493
	526.714	115.581
	529.21	115.675
	531.706	115.768
	534.203	115.862
	536.699	115.956
	539.195	116.044
	541.691	116.138
	544.188	116.236
	546.684	116.325
	549.18	116.419
	551.677	116.507
	554.173	116.601
	556.669	116.694
	559.165	116.788
	561.662	116.882
	564.158	116.97
	566.654	117.064
	569.15	117.157
	571.647	117.251
	574.143	117.345
	576.639	117.433
	579.136	201.017
	581.632	201.106
	584.128	201.195
	586.624	201.283
	589.121	201.367
	591.617	201.456
	594.113	201.544
	596.609	201.633
	599.106	201.717
	601.602	201.805
	604.098	201.894
	606.595	201.978
	609.091	202.066
	611.587	202.155
	614.083	202.244
	616.58	202.327
	619.076	202.416
	621.572	202.505
	624.068	202.593
	626.565	202.677
	629.061	202.766
	631.557	202.855
	634.054	202.943
	636.55	203.027
	639.046	203.116
	641.542	203.204
	644.039	203.293
	646.535	203.377
	649.031	203.465
	651.528	203.554
	654.024	203.643
	656.52	203.726
	659.016	203.815
	661.513	203.904
	664.009	203.992
	666.505	204.076
	669.001	204.165
	671.498	204.253
	673.994	204.342
	676.49	204.426
	678.987	204.514
	681.483	204.603
	683.979	204.692
	686.475	204.776
	688.972	204.864
	691.468	204.953
	693.964	205.042
	696.46	205.125
	698.957	205.214
	701.453	205.303
	703.949	205.391
	706.446	205.475
	708.942	205.564
	711.438	205.652
	713.934	205.736
	716.431	205.825
	718.927	205.913
	721.423	206.002
	723.919	206.086
	726.416	226.819
	728.912	226.789
	731.408	226.765
	733.905	226.74
	736.401	226.715
	738.897	226.691
	741.393	226.666
	743.89	226.637
	746.386	226.612
	748.882	226.587
	751.378	226.563
	753.875	226.538
	756.371	226.513
	758.867	226.489
	761.364	226.459
	763.86	226.435
	766.356	226.41
	768.852	226.385
	771.349	226.361
	773.845	226.331
	776.341	226.302
	778.837	226.277
	781.334	226.252
	783.83	226.228
	786.326	226.203
	788.823	226.179
	791.319	226.154
	793.815	226.124
	796.311	226.1
	798.808	226.075
	801.304	226.05
	803.8	226.026
	806.297	226.001
	808.793	225.972
	811.289	225.947
	813.785	225.922
	816.282	225.898
	818.778	225.873
	821.274	225.848
	823.77	225.819
	826.267	225.794
	828.763	225.77
	831.259	225.745
	833.756	225.72
	836.252	225.696
	838.748	225.666
	841.244	225.642
	843.741	225.617
	846.237	225.592
	848.733	225.563
	851.229	225.538
	853.726	225.514
	856.222	225.484
	858.718	225.459
	861.215	225.435
	863.711	225.41
	866.207	225.385
	868.703	225.361
	871.2	225.331
	873.696	225.307
	876.192	225.282
	878.688	225.257
	881.185	225.233
	883.681	225.208
	886.177	225.184
	888.674	225.154
	891.17	225.129
	893.666	225.105
	896.162	225.08
	898.659	225.055
	901.155	225.026
	903.651	225.001
	906.147	224.977
	908.644	224.952
	911.14	224.927
	913.636	224.903
	916.133	224.878
	918.629	224.849
	921.125	224.824
	923.621	224.794
	926.118	224.77
	928.614	224.745
	931.11	224.72
	933.606	224.696
	936.103	224.666
	938.599	224.642
	941.095	224.617
	943.592	224.592
	946.088	224.568

## Sheet: Fig. 1f
					Mean	SD
	PDMS	5.38e-08	6.1e-08	4.79e-08	5.42333e-08	6.56074e-09
	pHEMA	3.72e-09	4.02e-09	3.35e-09	3.69667e-09	3.35609e-10

## Sheet: Fig. 1i
	Dish	Device
	1	1
	2.5	2.4
	4.6	4.5

## Sheet: Fig. 2c
	Time (s)	Voltage (V)
	0	0.07275
	0.05	0.26831
	0.1	0.33963
	0.15	0.39484
	0.2	0.42245
	0.25	0.43165
	0.3	0.46847
	0.35	0.47307
	0.4	0.48917
	0.45	0.49377
	0.5	0.50988
	0.55	0.50067
	0.6	0.47767
	0.65	0.44546
	0.7	0.40175
	0.75	0.37184
	0.8	0.34653
	0.85	-0.02387
	0.9	-0.33216
	0.95	-0.39888
	1	-0.4564
	1.05	-0.4748
	1.1	-0.49321
	1.15	-0.49321
	1.2	0.00373
	1.25	0.2522
	1.3	0.32122
	1.35	0.37414
	1.4	0.43165
	1.45	0.45926
	1.5	0.48687
	1.55	0.49147
	1.6	0.49837
	1.65	0.52138
	1.7	0.54209
	1.75	0.53748
	1.8	0.51678
	1.85	0.47307
	1.9	0.42935
	1.95	0.37644
	2	0.34193
	2.05	0.05895
	2.1	-0.33676
	2.15	-0.39888
	2.2	-0.42649
	2.25	-0.45409
	2.3	-0.4702
	2.35	-0.49091
	2.4	-0.04688
	2.45	0.2453
	2.5	0.31662
	2.55	0.37414
	2.6	0.42705
	2.65	0.46616
	2.7	0.50758
	2.75	0.53518
	2.8	0.53288
	2.85	0.54209
	2.9	0.54899
	2.95	0.54899
	3	0.52368
	3.05	0.48227
	3.1	0.45696
	3.15	0.41555
	3.2	0.38334
	3.25	0.17628
	3.3	-0.28615
	3.35	-0.35287
	3.4	-0.40578
	3.45	-0.44949
	3.5	-0.4817
	3.55	-0.49091
	3.6	-0.1297
	3.65	0.2522
	3.7	0.32813
	3.75	0.38564
	3.8	0.41095
	3.85	0.46847
	3.9	0.49837
	3.95	0.51678
	4	0.52828
	4.05	0.54669
	4.1	0.49377
	4.15	0.54669
	4.2	0.51908
	4.25	0.47997
	4.3	0.43396
	4.35	0.41785
	4.4	0.37874
	4.45	0.20849
	4.5	-0.28385
	4.55	-0.36437
	4.6	-0.42879
	4.65	-0.4564
	4.7	-0.4886
	4.75	-0.49781
	4.8	-0.21713
	4.85	0.2384
	4.9	0.31662
	4.95	0.37184
	5	0.41555
	5.05	0.46386
	5.1	0.49147
	5.15	0.51908
	5.2	0.53288
	5.25	0.54439
	5.3	0.54209
	5.35	0.54439
	5.4	0.52828
	5.45	0.50758
	5.5	0.46156
	5.55	0.42935
	5.6	0.37184
	5.65	0.2361
	5.7	-0.29995
	5.75	-0.37357
	5.8	-0.40578
	5.85	-0.43569
	5.9	-0.44489
	5.95	-0.4725
	6	-0.29995
	6.05	0.21539
	6.1	0.30742
	6.15	0.39715
	6.2	0.43626
	6.25	0.48457
	6.3	0.49837
	6.35	0.52138
	6.4	0.53288
	6.45	0.55589
	6.5	0.57199
	6.55	0.56969
	6.6	0.53058
	6.65	0.50528
	6.7	0.44086
	6.75	0.42015
	6.8	0.37414
	6.85	0.29822
	6.9	-0.24704
	6.95	-0.33216
	7	-0.38507
	7.05	-0.40578
	7.1	-0.43339
	7.15	-0.44719
	7.2	-0.36207
	7.25	0.20389
	7.3	0.30512
	7.35	0.40175
	7.4	0.47537
	7.45	0.48687
	7.5	0.50758
	7.55	0.56279
	7.6	0.50988
	7.65	0.53979
	7.7	0.54669
	7.75	0.56969
	7.8	0.53288
	7.85	0.50297
	7.9	0.45926
	7.95	0.43856
	8	0.38104
	8.05	0.32122
	8.1	-0.22173
	8.15	-0.33446
	8.2	-0.38047
	8.25	-0.38507
	8.3	-0.44259
	8.35	-0.461
	8.4	-0.41959
	8.45	0.15788
	8.5	0.27751
	8.55	0.39024
	8.6	0.42015
	8.65	0.45926
	8.7	0.48457
	8.75	0.53518
	8.8	0.52598
	8.85	0.55589
	8.9	0.54669
	8.95	0.55589
	9	0.53288
	9.05	0.54209
	9.1	0.48687
	9.15	0.44316
	9.2	0.36033
	9.25	0.33043
	9.3	-0.16651
	9.35	-0.30455
	9.4	-0.38277
	9.45	-0.40578
	9.5	-0.4587
	9.55	-0.44719
	9.6	-0.44259
	9.65	0.13717
	9.7	0.28671
	9.75	0.37184
	9.8	0.42245
	9.85	0.48457
	9.9	0.48227
	9.95	0.50988
	11.5	0.07143
	11.55	0.56697
	11.6	0.78461
	11.65	0.78461
	11.7	0.75931
	11.75	0.75172
	11.8	0.7011
	11.85	0.62518
	11.9	0.45815
	11.95	0.21014
	12	-0.35927
	12.05	-0.43772
	12.1	-0.46556
	12.15	-0.50605
	12.2	-0.53136
	12.25	-0.22767
	12.3	0.20508
	12.35	0.34174
	12.4	0.50371
	12.45	0.76943
	12.5	0.79221
	12.55	0.77955
	12.6	0.75931
	12.65	0.72388
	12.7	0.65049
	12.75	0.52648
	12.8	0.29872
	12.85	-0.25298
	12.9	-0.40229
	12.95	-0.46809
	13	-0.46556
	13.05	-0.53136
	13.1	-0.46556
	13.15	0.06842
	13.2	0.30884
	13.25	0.44803
	13.3	0.58722
	13.35	0.78968
	13.4	0.77449
	13.45	0.76437
	13.5	0.73906
	13.55	0.67579
	13.6	0.59481
	13.65	0.40248
	13.7	0.09373
	13.75	-0.38457
	13.8	-0.45543
	13.85	-0.48833
	13.9	-0.52123
	13.95	-0.51617
	14	-0.08089
	14.05	0.24051
	14.1	0.39995
	14.15	0.52901
	14.2	0.77702
	14.25	0.76184
	14.3	0.76943
	14.35	0.75172
	14.4	0.70363
	14.45	0.62012
	14.5	0.47081
	14.55	0.2228
	14.6	-0.35168
	14.65	-0.43772
	14.7	-0.48833
	14.75	-0.52883
	14.8	-0.53642
	14.85	-0.30865
	14.9	0.16712
	14.95	0.33921
	15	0.49358
	15.05	0.74918
	15.1	0.77955
	15.15	0.76437
	15.2	0.75172
	15.25	0.70869
	15.3	0.66314
	15.35	0.54167
	15.4	0.31896
	15.45	-0.1973
	15.5	-0.39976
	15.55	-0.47062
	15.6	-0.51364
	15.65	-0.52883
	15.7	-0.49339
	15.75	0.03299
	15.8	0.2886
	15.85	0.44803
	15.9	0.56697
	15.95	0.7669
	16	0.75172
	16.05	0.75172
	16.1	0.73653
	16.15	0.70869
	16.2	0.58469
	16.25	0.4126
	16.3	0.13422
	16.35	-0.38711
	16.4	-0.45797
	16.45	-0.50605
	16.5	-0.52629
	16.55	-0.53136
	16.6	-0.1391
	16.65	0.23039
	16.7	0.38223
	16.75	0.51889
	16.8	0.75172
	16.85	0.76437
	16.9	0.75931
	16.95	0.73147
	17	0.70869
	17.05	0.63277
	17.1	0.48852
	17.15	0.25316
	17.2	-0.35168
	17.25	-0.43772
	17.3	-0.43266
	17.35	-0.52883
	17.4	-0.53895
	17.45	-0.42
	17.5	0.13169
	17.55	0.3139
	17.6	0.46574
	17.65	0.71882
	17.7	0.77196
	17.75	0.75425
	17.8	0.734
	17.85	0.72135
	17.9	0.67073
	17.95	0.55179
	18	0.3468
	18.05	-0.0657
	18.1	-0.41241
	18.15	-0.49339
	18.2	-0.50858
	18.25	-0.53389
	18.3	-0.52376
	18.35	-0.02015
	18.4	0.26329
	18.45	0.40754
	18.5	0.54926
	18.55	0.76437
	18.6	0.76184
	18.65	0.734
	18.7	0.73906
	18.75	0.68339
	18.8	0.59228
	18.85	0.43032
	18.9	0.16459
	18.95	-0.39217
	19	-0.47062
	19.05	-0.49593
	19.1	-0.5187
	19.15	-0.54654
	19.2	-0.20742
	19.25	0.19243
	19.3	0.34933
	19.35	0.48346
	19.4	0.75425
	19.45	0.76437
	19.5	0.74665
	19.55	0.73653
	19.6	0.70616
	19.65	0.63024
	19.7	0.50624
	19.75	0.26582
	21.5	0.07143
	21.55	0.5
	21.6	0.78582
	21.65	0.66639
	21.7	0.39386
	21.75	-0.00422
	21.8	-0.55541
	21.85	-0.64421
	21.9	-0.73301
	21.95	-0.68402
	22	-0.65034
	22.05	-0.54622
	22.1	-0.05015
	22.15	0.09071
	22.2	-0.01953
	22.25	0.02946
	22.3	0.09071
	22.35	0.78582
	22.4	0.844
	22.45	0.83787
	22.5	0.72457
	22.55	0.53472
	22.6	0.13664
	22.65	-0.48804
	22.7	-0.61971
	22.75	-0.69014
	22.8	-0.69933
	22.85	-0.6534
	22.9	-0.63196
	22.95	-0.16958
	23	0.0019
	23.05	-0.01034
	23.1	0.00497
	23.15	0.06927
	23.2	0.66333
	23.25	0.85012
	23.3	0.844
	23.35	0.79194
	23.4	0.5929
	23.45	0.28975
	23.5	-0.21551
	23.55	-0.54622
	23.6	-0.65646
	23.65	-0.70545
	23.7	-0.68096
	23.75	-0.64115
	23.8	-0.43599
	23.85	0.0264
	23.9	0.01721
	23.95	0.02028
	24	0.04171
	24.05	0.1397
	24.1	0.8195
	24.15	0.86849
	24.2	0.79806
	24.25	0.70008
	24.3	0.43673
	24.35	0.06927
	24.4	-0.51866
	24.45	-0.62278
	24.5	-0.70852
	24.55	-0.67483
	24.6	-0.66871
	24.65	-0.56153
	24.7	-0.06853
	24.75	0.04477
	24.8	0.00803
	24.85	0.04477
	24.9	0.09377
	24.95	0.74907
	25	0.85625
	25.05	0.85931
	25.1	0.75213
	25.15	0.56228
	25.2	0.21013
	25.25	-0.43905
	25.3	-0.57378
	25.35	-0.65952
	25.4	-0.68402
	25.45	-0.59522
	25.5	-0.63196
	25.55	-0.21245
	25.6	0.09989
	25.65	0.02334
	25.7	0.02946
	25.75	0.06621
	25.8	0.46123
	25.85	0.87768
	25.9	0.86237
	25.95	0.81031
	26	0.65721
	26.05	0.35405
	26.1	-0.0624
	26.15	-0.50335
	26.2	-0.64421
	26.25	-0.6779
	26.3	-0.65952
	26.35	-0.62278
	26.4	-0.46048
	26.45	0.06008
	26.5	0.03865
	26.55	0.02946
	26.6	0.02334
	26.65	0.14583
	26.7	0.81031
	26.75	0.88993
	26.8	0.844
	26.85	0.7552
	26.9	0.48879
	26.95	0.10602
	27	-0.47886
	27.05	-0.59522
	27.1	-0.6779
	27.15	-0.65646
	27.2	-0.65034
	27.25	-0.54622
	27.3	-0.0869
	27.35	0.0754
	27.4	0.03252
	27.45	0.05396
	27.5	0.10602
	27.55	0.75826
	27.6	0.86849
	27.65	0.88687
	27.7	0.77051
	27.75	0.60515
	27.8	0.24994
	27.85	-0.38699
	27.9	-0.53704
	27.95	-0.63196
	28	-0.6779
	28.05	-0.61971
	28.1	-0.63196
	28.15	-0.25226
	28.2	0.06927
	28.25	0.04784
	28.3	0.04784
	28.35	0.08764
	28.4	0.17951
	28.45	0.86543
	28.5	0.86849
	28.55	0.844
	28.6	0.69395
	28.65	0.40305
	28.7	-0.00422
	28.75	-0.48498
	28.8	-0.61053
	28.85	-0.68708
	28.9	-0.66259
	28.95	-0.61971
	29	-0.5156
	29.05	0.00803
	29.1	0.0754
	29.15	0.03559
	29.2	0.06621
	29.25	0.13664
	29.3	0.81338
	29.35	0.9083
	29.4	0.86543
	29.45	0.76438
	29.5	0.5286
	29.55	0.15807
	30.5	0.07143
	30.55	0.57143
	30.6	0.85714
	30.65	1.20078
	30.7	1.18237
	30.75	1.09265
	30.8	0.99832
	30.85	0.66473
	30.9	-0.16581
	30.95	-0.52011
	31	-0.75707
	31.05	-0.95033
	31.1	-0.98254
	31.15	-1.07686
	31.2	-1.06536
	31.25	-1.14358
	31.3	-1.06536
	31.35	-0.37977
	31.4	0.72684
	31.45	1.04433
	31.5	1.24219
	31.55	1.14556
	31.6	1.13406
	31.65	1.03973
	31.7	0.83727
	31.75	0.2138
	31.8	-0.36596
	31.85	-0.70186
	31.9	-0.8675
	31.95	-0.97564
	32	-1.02165
	32.05	-1.08837
	32.1	-1.09987
	32.15	-1.15278
	32.2	-0.82149
	32.25	0.40705
	32.3	0.97531
	32.35	1.20308
	32.4	1.21458
	32.45	1.11565
	32.5	1.12486
	32.55	0.9224
	32.6	0.5658
	32.65	-0.28774
	32.7	-0.55692
	32.75	-0.8376
	32.8	-0.91352
	32.85	-1.01935
	32.9	-1.03545
	32.95	-1.11367
	33	-1.12518
	33.05	-1.00554
	33.1	0.00674
	33.15	0.85108
	33.2	1.20078
	33.25	1.21228
	33.3	1.16857
	33.35	1.10415
	33.4	1.03053
	33.45	0.73144
	33.5	-0.08298
	33.55	-0.47409
	33.6	-0.72256
	33.65	-0.92042
	33.7	-0.95493
	33.75	-1.05846
	33.8	-1.05846
	33.85	-1.12978
	33.9	-1.08607
	33.95	-0.4925
	34	0.71764
	34.05	1.06044
	34.1	1.24449
	34.15	1.14556
	34.2	1.12715
	34.25	1.05353
	34.3	0.86258
	34.35	0.33573
	34.4	-0.32225
	34.45	-0.65585
	34.5	-0.83299
	34.55	-0.96183
	34.6	-0.99864
	34.65	-1.07226
	34.7	-1.09987
	34.75	-1.15278
	34.8	-0.87671
	34.85	0.31963
	34.9	0.97761
	34.95	1.16166
	35	1.21228
	35.05	1.10875
	35.1	1.12255
	35.15	0.9454
	35.2	0.61641
	35.25	-0.25553
	35.3	-0.53391
	35.35	-0.81689
	35.4	-0.8675
	35.45	-1.00324
	35.5	-1.01245
	35.55	-1.10217
	35.6	-1.11137
	35.65	-1.03775
	35.7	-0.1382
	35.75	0.81197
	35.8	1.15016
	35.85	1.17777
	35.9	1.13866
	35.95	1.06504
	36	1.02133
	36.05	0.73605
	36.1	-0.01396
	36.15	-0.46489
	36.2	-0.72026
	36.25	-0.91122
	36.3	-0.95953
	36.35	-1.04926
	36.4	-1.05156
	36.45	-1.12288
	36.5	-1.07226
	36.55	-0.65354
	36.6	0.61871
	36.65	1.02133
	36.7	1.22378
	36.75	1.15016
	36.8	1.11795
	36.85	1.06274
	36.9	0.90169
	36.95	0.43006
	37	-0.29234
	37.05	-0.63054
	37.1	-0.80539
	37.15	-0.94803
	37.2	-0.98944
	37.25	-1.06306
	37.3	-1.08146
	37.35	-1.14358
	37.4	-0.91812
	37.45	0.19539
	37.5	0.95691
	37.55	1.16857
	37.6	1.20538
	37.65	1.09495
	37.7	1.09725
	37.75	0.95001
	37.8	0.66703
	37.85	-0.22792
	37.9	-0.5086
	37.95	-0.80539
	38	-0.88361
	38.05	-0.99404
	38.1	-1.02395
	38.15	-1.08607
	38.2	-1.09067
	38.25	-1.04005
	38.3	-0.23253
	38.35	0.77055
	38.4	1.13176
	38.45	1.21688
	38.5	1.14786
	38.55	1.10185
	38.6	1.01442
	38.65	0.78436
	38.7	0.12177
	40.5	0.09727
	40.51	0.08907
	40.52	0.47945
	40.53	0.76814
	40.54	0.65168
	40.55	1.00761
	40.56	1.17
	40.57	0.99121
	40.58	1.31926
	40.59	1.44228
	40.6	1.24709
	40.61	1.52921
	40.62	1.2881
	40.63	1.26349
	40.64	1.46524
	40.65	1.25037
	40.66	1.19952
	40.67	1.29466
	40.68	1.08963
	40.69	0.99613
	40.7	1.11259
	40.71	0.91248
	40.72	1.0273
	40.73	0.94856
	40.74	0.75337
	40.75	0.86491
	40.76	0.77798
	40.77	0.59263
	40.78	0.70253
	40.79	0.63692
	40.8	0.44993
	40.81	0.55162
	40.82	0.36135
	40.83	0.2859
	40.84	0.39744
	40.85	0.21045
	40.86	0.14976
	40.87	0.26622
	40.88	0.08743
	40.89	0.0169
	40.9	0.14156
	40.91	-0.05363
	40.92	0.07103
	40.93	0.01854
	40.94	-0.17009
	40.95	-0.04707
	40.96	-0.1012
	40.97	-0.28326
	40.98	-0.15696
	40.99	-0.21273
	41	-0.39316
	41.01	-0.26358
	41.02	-0.44073
	41.03	-0.49322
	41.04	-0.36856
	41.05	-0.54406
	41.06	-0.58507
	41.07	-0.45549
	41.08	-0.64576
	41.09	-0.68513
	41.1	-0.56539
	41.11	-0.73105
	41.12	-0.60639
	41.13	-0.6556
	41.14	-0.83275
	41.15	-0.69661
	41.16	-0.72777
	41.17	-0.89836
	41.18	-0.76386
	41.19	-0.80158
	41.2	-0.98529
	41.21	-0.85407
	41.22	-1.03286
	41.23	-1.0673
	41.24	-0.93444
	41.25	-1.10995
	41.26	-1.14604
	41.27	-0.99349
	41.28	-1.17392
	41.29	-1.19852
	41.3	-1.04434
	41.31	-1.21329
	41.32	-1.06074
	41.33	-1.08535
	41.34	-1.26577
	41.35	-1.10995
	41.36	-1.13947
	41.37	-1.29694
	41.38	-1.14768
	41.39	-1.16736
	41.4	-1.34451
	41.41	-1.19852
	41.42	-1.36911
	41.43	-1.39207
	41.44	-1.23461
	41.45	-1.4134
	41.46	-1.42488
	41.47	-1.26741
	41.48	-1.43636
	41.49	-1.45276
	41.5	-1.29038
	41.51	-1.45932
	41.52	-1.30022
	41.53	-1.0263
	41.54	-1.10995
	41.55	-0.55391
	41.56	0.02674
	41.57	0.09727
	41.58	0.56146
	41.59	0.87147
	41.6	0.71729
	41.61	1.10111
	41.62	0.89608
	41.63	1.0273
	41.64	1.36683
	41.65	1.07486
	41.66	1.09291
	41.67	1.29466
	41.68	1.05026
	41.69	0.93052
	41.7	1.05682
	41.71	0.83375
	41.72	0.96169
	41.73	0.86655
	41.74	0.6484
	41.75	0.7747
	41.76	0.69269
	41.77	0.47617
	41.78	0.62051
	41.79	0.53358
	41.8	0.32363
	41.81	0.45649
	41.82	0.24818
	41.83	0.17109
	41.84	0.31215
	41.85	0.11204
	41.86	0.04643
	41.87	0.19405
	41.88	-0.02082
	41.89	-0.08807
	41.9	0.06283
	41.91	-0.134
	41.92	0.000499074
	41.93	-0.05527
	41.94	-0.24882
	41.95	-0.10284
	41.96	-0.1504
	41.97	-0.34395
	41.98	-0.18977
	41.99	-0.22093
	42	-0.40464
	42.01	-0.26522
	42.02	-0.44893
	42.03	-0.48009
	42.04	-0.32591
	42.05	-0.50798
	42.06	-0.5457
	42.07	-0.39644
	42.08	-0.58343
	42.09	-0.61131
	42.1	-0.45385
	42.11	-0.65068
	42.12	-0.48666
	42.13	-0.51618
	42.14	-0.70481
	42.15	-0.54898
	42.16	-0.58015
	42.17	-0.76714
	42.18	-0.59819
	42.19	-0.62772
	42.2	-0.80486
	42.21	-0.64248
	42.22	-0.83111
	42.23	-0.86555
	42.24	-0.68513
	42.25	-0.87211
	42.26	-0.90164
	42.27	-0.74089
	42.28	-0.92296
	42.29	-0.95741
	42.3	-0.79502
	42.31	-0.97217
	42.32	-0.81635
	42.33	-0.83931
	42.34	-1.02794
	42.35	-0.86227
	42.36	-0.89016
	42.37	-1.07879
	42.38	-0.9
	42.39	-0.92624
	42.4	-1.11487
	42.41	-0.941
	42.42	-1.12799
	42.43	-1.14276
	42.44	-0.98037
	42.45	-1.15916
	42.46	-1.17064
	42.47	-1.00825
	42.48	-1.19852
	42.49	-1.20837
	42.5	-1.04434
	42.51	-1.23297
	42.52	-1.07386
	42.53	-1.08863
	42.54	-1.26905
	42.55	-1.09191
	42.56	-0.99185
	42.57	-1.03942
	42.58	-0.46861
	42.59	0.11368
	42.6	0.20881
	42.61	0.70745
	42.62	0.55982
	42.63	0.75501
	42.64	1.18968
	42.65	0.94036
	42.66	1.04042
	42.67	1.36191
	42.68	1.04862
	42.69	1.0683
	42.7	1.22413
	42.71	0.98793
	42.72	1.13719
	42.73	1.02894
	42.74	0.7911
	42.75	0.93544
	42.76	0.84195
	42.77	0.63036
	42.78	0.7747
	42.79	0.68776
	42.8	0.45649
	42.81	0.62051
	42.82	0.39088
	42.83	0.33511
	42.84	0.47453
	42.85	0.27114
	42.86	0.20881
	42.87	0.3876
	42.88	0.16452
	42.89	0.10383
	42.9	0.27278
	42.91	0.05955
	42.92	0.22521
	42.93	0.16945
	42.94	-0.04871
	42.95	0.1104
	42.96	0.05955
	42.97	-0.18157
	42.98	-0.01262
	42.99	-0.05855
	43	-0.28162
	43.01	-0.10776
	43.02	-0.32099
	43.03	-0.36364
	43.04	-0.17009
	43.05	-0.38004
	43.06	-0.42104
	43.07	-0.23734
	43.08	-0.44401
	43.09	-0.48501
	43.1	-0.30951
	43.11	-0.51782
	43.12	-0.33903
	43.13	-0.38988
	43.14	-0.58835
	43.15	-0.40136
	43.16	-0.43581
	43.17	-0.64412
	43.18	-0.46369
	43.19	-0.4883
	43.2	-0.70645
	43.21	-0.51618
	43.22	-0.71957
	43.23	-0.74089
	43.24	-0.57359
	43.25	-0.79666
	43.26	-0.82947
	43.27	-0.65068
	43.28	-0.87867
	43.29	-0.9164
	43.3	-0.7491
	43.31	-0.95413
	43.32	-0.78846
	43.33	-0.81799
	43.34	-1.03286
	43.35	-0.84751
	43.36	-0.88852
	43.37	-1.08371
	43.38	-0.91476
	43.39	-0.94428
	43.4	-1.14604
	43.41	-0.97381
	43.42	-1.17392
	43.43	-1.19852
	43.44	-1.01974
	43.45	-1.21001
	43.46	-1.23789
	43.47	-1.05746
	43.48	-1.24445
	43.49	-1.27233
	43.5	-1.09027
	43.51	-1.28546
	43.52	-1.10667
	43.53	-1.12799
	43.54	-1.32646
	43.55	-1.13455
	43.56	-1.16408
	43.57	-1.36583
	43.58	-1.18704
	43.59	-1.20016
	43.6	-1.39863
	43.61	-1.20344
	43.62	-1.47737
	43.63	-0.86555
	43.64	-0.19797
	43.65	-0.33903
	43.66	0.09235
	43.67	0.6812
	43.68	0.45321
	43.69	0.74025
	43.7	1.26841
	43.71	0.95349
	43.72	1.41932
	43.73	1.47837
	43.74	1.12735
	43.75	1.49969
	43.76	1.44064
	43.77	1.16836
	43.78	1.32254
	43.79	1.21593
	43.8	0.96333
	43.81	1.11095
	43.82	0.86819
	43.83	0.78126
	43.84	0.94036
	43.85	0.69104
	43.86	0.62215
	43.87	0.77634
	43.88	0.5467
	43.89	0.46797
	43.9	0.632
	43.91	0.40236
	43.92	0.56146
	43.93	0.50406
	43.94	0.27114
	43.95	0.43025
	43.96	0.37448
	43.97	0.13828
	43.98	0.31379
	43.99	0.24818
	44	0.02182
	44.01	0.19569
	44.02	-0.02903
	44.03	-0.09135
	44.04	0.07759
	44.05	-0.14876
	44.06	-0.18977
	44.07	-0.01918
	44.08	-0.23734
	44.09	-0.27834
	44.1	-0.09792
	44.11	-0.32263
	44.12	-0.1422
	44.13	-0.17665
	44.14	-0.39152
	44.15	-0.19961
	44.16	-0.23898
	44.17	-0.43909
	44.18	-0.26686
	44.19	-0.29967
	44.2	-0.50142
	44.21	-0.31607
	44.22	-0.53258
	44.23	-0.56047
	44.24	-0.37676
	44.25	-0.58999
	44.26	-0.61952
	44.27	-0.43417
	44.28	-0.64412
	44.29	-0.67528
	44.3	-0.48501
	44.31	-0.69333
	44.32	-0.51454
	44.33	-0.54242
	44.34	-0.75566
	44.35	-0.56703
	44.36	-0.58999
	44.37	-0.8065
	44.38	-0.61788
	44.39	-0.64248
	44.4	-0.85735
	44.41	-0.67528
	44.42	-0.88524
	44.43	-0.91312
	44.44	-0.72121
	44.45	-0.93608
	44.46	-0.94921
	44.47	-0.76714
	44.48	-0.97545
	44.49	-0.99677
	44.5	-0.80814
	44.51	-1.0181
	44.52	-0.82619
	44.53	-0.85243
	44.54	-1.05254
	44.55	-0.87047
	44.56	-0.8836
	44.57	-1.09355
	44.58	-0.91148
	44.59	-0.93608
	44.6	-1.14932
	44.61	-0.95413
	44.62	-1.16244
	44.63	-1.18376
	44.64	-0.99021
	44.65	-1.2018
	44.66	-1.21657
	44.67	-1.0181
	44.68	-1.22477
	44.69	-1.21657
	44.7	-0.60967
	44.71	-0.64084
	44.72	0.0087
	44.73	0.6648
	44.74	0.95513
	44.75	1.13063
	44.76	1.35699
	44.77	1.39635
	44.78	1.48821
	44.79	1.53249
	44.8	1.49641
	44.81	1.81462
	44.82	1.40947
	44.83	1.35863
	44.84	1.47837
	44.85	1.1864
	44.86	1.05846
	44.87	1.21921
	44.88	0.95184
	44.89	0.84359
	44.9	1.00269
	44.91	0.73861
	44.92	0.89116
	44.93	0.76158
	44.94	0.47945
	44.95	0.63364
	44.96	0.5467
	44.97	0.29574
	44.98	0.47125
	44.99	0.41876
	45	0.16616
	45.01	0.35151
	45.02	0.10876
	45.03	0.04971
	45.04	0.22521
	45.05	-0.01918
	45.06	-0.09628
	45.07	0.06611
	45.08	-0.19305
	45.09	-0.27014
	45.1	-0.10776
	45.11	-0.33575
	45.12	-0.16189
	45.13	-0.19961
	45.14	-0.41776
	45.15	-0.23734
	45.16	-0.2849
	45.17	-0.4965
	45.18	-0.32591
	45.19	-0.36692
	45.2	-0.58179
	45.21	-0.40628
	45.22	-0.61952
	45.23	-0.64412
	45.24	-0.46697
	45.25	-0.66872
	45.26	-0.69661
	45.27	-0.5129
	45.28	-0.72941
	45.29	-0.76386
	45.3	-0.58179
	45.31	-0.79174
	45.32	-0.60967
	45.33	-0.62772
	45.34	-0.83111
	45.35	-0.65888
	45.36	-0.67036
	45.37	-0.8836
	45.38	-0.68841
	45.39	-0.71793
	45.4	-0.91968
	45.41	-0.73761
	45.42	-0.93772
	45.43	-0.96233
	45.44	-0.77534
	45.45	-0.98693
	45.46	-1.00169
	45.47	-0.81799
	45.48	-1.02138
	45.49	-1.02958
	45.5	-0.84587
	45.51	-1.05254
	45.52	-0.85079
	45.53	-0.86719
	45.54	-1.06894
	45.55	-0.87867
	45.56	-0.89672
	45.57	-1.10339
	45.58	-0.91148
	45.59	-0.92132
	45.6	-1.13127
	45.61	-0.941
	45.62	-1.14932
	45.63	-1.17064
	45.64	-0.97545
	45.65	-1.19688
	45.66	-1.21657
	45.67	-1.02958
	45.68	-1.25265
	45.69	-1.28546
	45.7	-1.09519
	45.71	-1.30842
	45.72	-1.11815
	45.73	-1.13455
	45.74	-1.34943
	45.75	-1.15424
	45.76	-1.17884
	45.77	-1.37567
	45.78	-1.18048
	45.79	-0.61788
	45.8	0.08251
	45.81	0.55162
	45.82	0.20717
	45.83	0.404
	45.84	0.92724
	45.85	1.18476
	45.86	1.15196
	45.87	1.5899
	45.88	1.17164
	45.89	1.18968
	45.9	1.59318
	45.91	1.18804
	45.92	1.51609
	45.93	1.38979
	45.94	1.11587
	45.95	1.26349
	45.96	1.1536
	45.97	0.89444
	45.98	1.0519
	45.99	0.94692
	46	0.70089
	46.01	0.85179
	46.02	0.60247
	46.03	0.50734
	46.04	0.67136
	46.05	0.42696
	46.06	0.34003
	46.07	0.50734
	46.08	0.26294
	46.09	0.17437
	46.1	0.34331
	46.11	0.10548
	46.12	0.26458
	46.13	0.19569
	46.14	-0.04051
	46.15	0.12844
	46.16	0.06283
	46.17	-0.16353
	46.18	0.00214
	46.19	-0.05363
	46.2	-0.27506
	46.21	-0.10612
	46.22	-0.33247
	46.23	-0.3702
	46.24	-0.18157
	46.25	-0.41284
	46.26	-0.43909
	46.27	-0.24554
	46.28	-0.46861
	46.29	-0.5047
	46.3	-0.32427
	46.31	-0.54406
	46.32	-0.35708
	46.33	-0.3948
	46.34	-0.61131
	46.35	-0.42433
	46.36	-0.45549
	46.37	-0.67528
	46.38	-0.4965
	46.39	-0.53258
	46.4	-0.7655
	46.41	-0.58835
	46.42	-0.80978
	46.43	-0.83931
	46.44	-0.66052
	46.45	-0.87703
	46.46	-0.89836
	46.47	-0.70809
	46.48	-0.91968
	46.49	-0.95577
	46.5	-0.75238
	46.51	-0.96561
	46.52	-0.77862
	46.53	-0.79994
	46.54	-1.01154
	46.55	-0.82291
	46.56	-0.84423
	46.57	-1.05254
	46.58	-0.86391
	46.59	-0.88196
	46.6	-1.09355
	46.61	-0.9
	46.62	-1.10667
	46.63	-1.13619
	46.64	-0.93936
	46.65	-1.15096
	46.66	-1.16408
	46.67	-0.96397
	46.68	-1.18048
	46.69	-1.19196
	46.7	-1.00333
	46.71	-1.21657
	46.72	-1.01318
	46.73	-1.01482
	46.74	-1.22477
	46.75	-1.01974
	46.76	-1.0263
	46.77	-1.23625
	46.78	-1.04926
	46.79	-1.06566
	46.8	-1.26905
	46.81	-1.07551
	46.82	-1.28546
	46.83	-1.28218
	46.84	-1.08699
	46.85	-1.29202
	46.86	-1.29694
	46.87	-0.98037
	46.88	-1.10175
	46.89	-0.57687
	46.9	0.06775
	46.91	-0.17173
	46.92	0.54342
	46.93	0.84195
	46.94	0.5549
	46.95	1.16508
	46.96	1.34551
	46.97	1.02074
	46.98	1.50625
	46.99	1.53249
	47	1.15196
	47.01	1.48821
	47.02	1.20772
	47.03	1.12571
	47.04	1.27333
	47.05	1.02238
	47.06	0.9174
	47.07	1.06994
	47.08	0.81734
	47.09	0.73861
	47.1	0.8928
	47.11	0.64512
	47.12	0.7993
	47.13	0.72713
	47.14	0.48437
	47.15	0.64348
	47.16	0.57787
	47.17	0.34659
	47.18	0.51062
	47.19	0.44009
	47.2	0.22357
	47.21	0.38432
	47.22	0.14976
	47.23	0.08415
	47.24	0.26622
	47.25	0.0251
	47.26	-0.03067
	47.27	0.14976
	47.28	-0.08643
	47.29	-0.14548
	47.3	0.04643
	47.31	-0.18157
	47.32	-0.00114
	47.33	-0.04215
	47.34	-0.26686
	47.35	-0.07823
	47.36	-0.1094
	47.37	-0.33083
	47.38	-0.14876
	47.39	-0.17993
	47.4	-0.403
	47.41	-0.20781
	47.42	-0.43417
	47.43	-0.46369
	47.44	-0.2685
	47.45	-0.48337
	47.46	-0.51126
	47.47	-0.32099
	47.48	-0.54734
	47.49	-0.57687
	47.5	-0.3866
	47.51	-0.60639
	47.52	-0.41776
	47.53	-0.44237
	47.54	-0.66872
	47.55	-0.45713
	47.56	-0.48501
	47.57	-0.71301
	47.58	-0.5129
	47.59	-0.53094
	47.6	-0.74746
	47.61	-0.56047
	47.62	-0.77862
	47.63	-0.7983
	47.64	-0.61952
	47.65	-0.82783
	47.66	-0.85571
	47.67	-0.66052
	47.68	-0.87539
	47.69	-0.90492
	47.7	-0.70153
	47.71	-0.92788
	47.72	-0.73433
	47.73	-0.76714
	47.74	-0.99349
	47.75	-0.79338
	47.76	-0.81471
	47.77	-1.02958
	47.78	-0.84095
	47.79	-0.86719
	47.8	-1.08535
	47.81	-0.8836
	47.82	-1.09191
	47.83	-1.10995
	47.84	-0.9246
	47.85	-1.13783
	47.86	-1.1772
	47.87	-0.99021
	47.88	-1.20344
	47.89	-1.23789
	47.9	-1.04926
	47.91	-1.25593
	47.92	-1.07222
	47.93	-1.08371
	47.94	-1.28054
	47.95	-1.10175
	47.96	-1.11323
	47.97	-1.31006
	47.98	-1.12635
	47.99	-1.1444
	48	-1.33794
	48.01	-1.1444
	48.02	-1.34451
	48.03	-0.99185
	48.04	-0.28983
	48.05	-0.46533
	48.06	0.32691
	48.07	0.99613
	48.08	0.73533
	48.09	1.02402
	48.1	1.57842
	48.11	1.36355
	48.12	1.88187
	48.13	1.93272
	48.14	1.50953
	48.15	1.90483
	48.16	1.90647
	48.17	1.5653
	48.18	1.80478
	48.19	1.61779
	48.2	1.34386
	48.21	1.45376
	48.22	1.18312
	48.23	1.03714
	48.24	1.16672
	48.25	0.91248
	48.26	0.7993
	48.27	0.95841
	48.28	0.69761
	48.29	0.61887
	48.3	0.78946
	48.31	0.5467
	48.32	0.71729
	48.33	0.65988
	48.34	0.40728
	48.35	0.59755
	48.36	0.53686
	48.37	0.30395
	48.38	0.48437
	48.39	0.42368
	48.4	0.19733
	48.41	0.37448
	48.42	0.13992
	48.43	0.09727
	48.44	0.27114
	48.45	-0.00114
	48.46	-0.11596
	48.47	0.03822
	48.48	-0.19141
	48.49	-0.25702
	48.5	-0.09135
	48.51	-0.31443
	48.52	-0.1504
	48.53	-0.19141
	48.54	-0.38824
	48.55	-0.22093
	48.56	-0.2603
	48.57	-0.46861
	48.58	-0.29639
	48.59	-0.34067
	48.6	-0.55062
	48.61	-0.3784
	48.62	-0.59163
	48.63	-0.62116
	48.64	-0.44073
	48.65	-0.66216
	48.66	-0.68841
	48.67	-0.50962
	48.68	-0.71137
	48.69	-0.74581
	48.7	-0.57359
	48.71	-0.7737
	48.72	-0.59819
	48.73	-0.62608
	48.74	-0.83603
	48.75	-0.66544
	48.76	-0.69333
	48.77	-0.90656
	48.78	-0.73597
	48.79	-0.76222
	48.8	-0.96233
	48.81	-0.78682
	48.82	-0.99185
	48.83	-1.0263
	48.84	-0.84587
	48.85	-1.04434
	48.86	-1.07715
	48.87	-0.9
	48.88	-1.10503
	48.89	-1.12963
	48.9	-0.95577
	48.91	-1.15096
	48.92	-0.97053
	48.93	-0.99677
	48.94	-1.20508
	48.95	-1.02138
	48.96	-1.04106
	48.97	-1.24773
	48.98	-1.0673
	48.99	-1.08535
	49	-1.30186
	49.01	-1.11487
	49.02	-1.31334
	49.03	-1.31662
	49.04	-1.12143
	49.05	-1.41012
	49.06	-0.79994
	49.07	-0.07659
	49.08	-0.07003
	49.09	0.33183
	49.1	0.83539
	49.11	0.4975
	49.12	1.00925
	49.13	1.20116
	49.14	0.83211
	49.15	1.35535
	49.16	1.50133
	49.17	1.14539
	49.18	1.56366
	49.19	1.55874
	49.2	1.30286
	49.21	1.46524
	49.22	1.20444
	49.23	1.10111
	49.24	1.24545
	49.25	0.99121
	49.26	0.88788
	49.27	1.02566
	49.28	0.78946
	49.29	0.69433
	49.3	0.83703
	49.31	0.59919
	49.32	0.75009
	49.33	0.65496
	49.34	0.40892
	49.35	0.55326
	49.36	0.47289
	49.37	0.23834
	49.38	0.39252
	49.39	0.30395
	49.4	0.08415
	49.41	0.23177
	49.42	0.01362
	49.43	-0.06019
	49.44	0.09563
	49.45	-0.13564
	49.46	-0.20289
	49.47	-0.03887
	49.48	-0.25702
	49.49	-0.31279
	49.5	-0.1422
	49.51	-0.36036
	49.52	-0.18977
	49.53	-0.23898
	49.54	-0.45221
	49.55	-0.28326
	49.56	-0.33083
	49.57	-0.53586
	49.58	-0.36856
	49.59	-0.40792
	49.6	-0.62444
	49.61	-0.43745
	49.62	-0.65396
	49.63	-0.68184
	49.64	-0.51126
	49.65	-0.72777
	49.66	-0.76386
	49.67	-0.57851
	49.68	-0.79666
	49.69	-0.82947
	49.7	-0.6392
	49.71	-0.84259
	49.72	-0.66708
	49.73	-0.69661
	49.74	-0.90984
	49.75	-0.72941
	49.76	-0.76222
	49.77	-0.97709
	49.78	-0.7901
	49.79	-0.83111
	49.8	-1.04106
	49.81	-0.87047
	49.82	-1.07386
	49.83	-1.10339
	49.84	-0.9082
	49.85	-1.12143
	49.86	-1.13291
	49.87	-0.93772
	49.88	-1.13783
	49.89	-1.14768
	49.9	-0.94264
	49.91	-1.1608
	49.92	-0.97053
	49.93	-0.99513
	49.94	-1.21329
	49.95	-1.0181
	49.96	-1.07058
	49.97	-1.28874
	49.98	-1.10503
	49.99	-1.14932
	50	-1.35435

## Sheet: Fig. 2d
		Dn =4	Dn =6	Dn =8	Dn =12	Dn =30
	VPP (V)	1	1.3	1.5	2.5	2.9
	Vertical flexibility (1/N)	8.3	9.2	10.4	13.5	13.7
	Horizontal flexibility (1/N)	34.5	27	34.5	50	62.5
	Stretchability (%)	0.16	0.16	0.28	0.36	0.4
	Inscribed circle (mm2)	15.9429	23.0157	29.1646	52.1417	72.9194
	Piezoelectric area (mm2)	6.0799	7.7977	8.438	9.3936	10.6053

## Sheet: Fig. 2f
	Pressure (kPa)	Voltage1 (V)	Voltage2 (V)	Voltage3 (V)	Mean	SD
	10	0.33	0.32	0.23	0.29333	0.05508
	20	0.47	0.39	0.5	0.45333	0.05686
	40	0.72	0.74	0.69	0.71667	0.02517
	60	0.86	0.8	0.98	0.88	0.09165
	100	1.05	1.04	1.2	1.09667	0.08963
	200	1.21	1.26	1.2	1.22333	0.03215
	500	1.23	1.27	1.29	1.26333	0.03055
	1000	1.27	1.29	1.28	1.28	0.01
	Frequency (Hz)	Voltage1 (V)	Voltage2 (V)	Voltage3 (V)	Mean	SD
	0.1	0.71	0.67	0.69	0.69	0.02
	0.2	0.69	0.63	0.71	0.67667	0.04163
	0.5	0.73	0.71	0.7	0.71333	0.01528
	1	0.7	0.65	0.74	0.69667	0.04509
	2	0.72	0.61	0.78	0.70333	0.08622

## Sheet: Fig. 2g
	Time (s)	Voltage (V)
	2	0.13177
	2.001	0.13186
	2.002	0.13198
	2.003	0.13211
	2.004	0.13224
	2.005	0.13236
	2.006	0.13246
	2.007	0.13252
	2.008	0.13255
	2.009	0.13253
	2.01	0.13245
	2.011	0.13235
	2.012	0.1322
	2.013	0.132
	2.014	0.13178
	2.015	0.13151
	2.016	0.13122
	2.017	0.13092
	2.018	0.1306
	2.019	0.13028
	2.02	0.12995
	2.021	0.12962
	2.022	0.12932
	2.023	0.12902
	2.024	0.12876
	2.025	0.12851
	2.026	0.12829
	2.027	0.12809
	2.028	0.12792
	2.029	0.12777
	2.03	0.12764
	2.031	0.12753
	2.032	0.12744
	2.033	0.12736
	2.034	0.12729
	2.035	0.12721
	2.036	0.12713
	2.037	0.12705
	2.038	0.12694
	2.039	0.12683
	2.04	0.12668
	2.041	0.12653
	2.042	0.12635
	2.043	0.12617
	2.044	0.12598
	2.045	0.12578
	2.046	0.12559
	2.047	0.12541
	2.048	0.12524
	2.049	0.12508
	2.05	0.12493
	2.051	0.12482
	2.052	0.12473
	2.053	0.12467
	2.054	0.12464
	2.055	0.12463
	2.056	0.12462
	2.057	0.12462
	2.058	0.12463
	2.059	0.12464
	2.06	0.12464
	2.061	0.12461
	2.062	0.12459
	2.063	0.12454
	2.064	0.12449
	2.065	0.12443
	2.066	0.12436
	2.067	0.1243
	2.068	0.12423
	2.069	0.12417
	2.07	0.12412
	2.071	0.1241
	2.072	0.12409
	2.073	0.12413
	2.074	0.12416
	2.075	0.12423
	2.076	0.12429
	2.077	0.12437
	2.078	0.12444
	2.079	0.12452
	2.08	0.12456
	2.081	0.12457
	2.082	0.12455
	2.083	0.12449
	2.084	0.12438
	2.085	0.12423
	2.086	0.12404
	2.087	0.12381
	2.088	0.12353
	2.089	0.12323
	2.09	0.12289
	2.091	0.12254
	2.092	0.1222
	2.093	0.12185
	2.094	0.12154
	2.095	0.12123
	2.096	0.12095
	2.097	0.12071
	2.098	0.12051
	2.099	0.12035
	2.1	0.12023
	2.101	0.12014
	2.102	0.12009
	2.103	0.12008
	2.104	0.12011
	2.105	0.12017
	2.106	0.12025
	2.107	0.12034
	2.108	0.12045
	2.109	0.12055
	2.11	0.12065
	2.111	0.12075
	2.112	0.12083
	2.113	0.1209
	2.114	0.12094
	2.115	0.12096
	2.116	0.12093
	2.117	0.12089
	2.118	0.1208
	2.119	0.12069
	2.12	0.12054
	2.121	0.12037
	2.122	0.12018
	2.123	0.11998
	2.124	0.11979
	2.125	0.1196
	2.126	0.11944
	2.127	0.1193
	2.128	0.11918
	2.129	0.11911
	2.13	0.11907
	2.131	0.11909
	2.132	0.11914
	2.133	0.11924
	2.134	0.11936
	2.135	0.11951
	2.136	0.11967
	2.137	0.11983
	2.138	0.11999
	2.139	0.12013
	2.14	0.12023
	2.141	0.12029
	2.142	0.12032
	2.143	0.12029
	2.144	0.12024
	2.145	0.12013
	2.146	0.12002
	2.147	0.11987
	2.148	0.11972
	2.149	0.11955
	2.15	0.1194
	2.151	0.11927
	2.152	0.11917
	2.153	0.11913
	2.154	0.11912
	2.155	0.11916
	2.156	0.11924
	2.157	0.11936
	2.158	0.11952
	2.159	0.11969
	2.16	0.11988
	2.161	0.12007
	2.162	0.12024
	2.163	0.12041
	2.164	0.12054
	2.165	0.12064
	2.166	0.12071
	2.167	0.12072
	2.168	0.12071
	2.169	0.12064
	2.17	0.12054
	2.171	0.12042
	2.172	0.12028
	2.173	0.12014
	2.174	0.12
	2.175	0.11986
	2.176	0.11973
	2.177	0.11962
	2.178	0.11955
	2.179	0.1195
	2.18	0.11947
	2.181	0.11948
	2.182	0.11951
	2.183	0.11956
	2.184	0.11964
	2.185	0.11974
	2.186	0.11986
	2.187	0.11997
	2.188	0.1201
	2.189	0.12021
	2.19	0.12031
	2.191	0.12041
	2.192	0.1205
	2.193	0.12058
	2.194	0.12063
	2.195	0.12067
	2.196	0.12069
	2.197	0.12069
	2.198	0.12069
	2.199	0.12066
	2.2	0.12063
	2.201	0.12058
	2.202	0.12054
	2.203	0.1205
	2.204	0.12048
	2.205	0.12047
	2.206	0.12049
	2.207	0.12053
	2.208	0.12059
	2.209	0.12068
	2.21	0.12078
	2.211	0.12093
	2.212	0.12107
	2.213	0.12127
	2.214	0.12144
	2.215	0.12164
	2.216	0.1218
	2.217	0.12197
	2.218	0.12211
	2.219	0.12223
	2.22	0.12231
	2.221	0.12235
	2.222	0.12234
	2.223	0.12231
	2.224	0.12224
	2.225	0.12214
	2.226	0.12202
	2.227	0.12188
	2.228	0.12172
	2.229	0.12156
	2.23	0.1214
	2.231	0.12125
	2.232	0.12112
	2.233	0.12101
	2.234	0.12092
	2.235	0.12084
	2.236	0.12077
	2.237	0.12072
	2.238	0.12068
	2.239	0.12065
	2.24	0.12061
	2.241	0.12056
	2.242	0.12051
	2.243	0.12044
	2.244	0.12037
	2.245	0.12031
	2.246	0.12024
	2.247	0.12018
	2.248	0.12012
	2.249	0.12008
	2.25	0.12005
	2.251	0.12005
	2.252	0.12009
	2.253	0.12015
	2.254	0.12025
	2.255	0.12037
	2.256	0.12052
	2.257	0.12068
	2.258	0.12086
	2.259	0.12103
	2.26	0.12119
	2.261	0.12133
	2.262	0.12145
	2.263	0.12153
	2.264	0.12157
	2.265	0.12158
	2.266	0.12153
	2.267	0.12144
	2.268	0.12131
	2.269	0.12114
	2.27	0.12093
	2.271	0.12071
	2.272	0.12047
	2.273	0.12024
	2.274	0.12
	2.275	0.11978
	2.276	0.11958
	2.277	0.11941
	2.278	0.11926
	2.279	0.11916
	2.28	0.11907
	2.281	0.11903
	2.282	0.11902
	2.283	0.11905
	2.284	0.11912
	2.285	0.11921
	2.286	0.11934
	2.287	0.11949
	2.288	0.11966
	2.289	0.11984
	2.29	0.12003
	2.291	0.12022
	2.292	0.12042
	2.293	0.12061
	2.294	0.1208
	2.295	0.12098
	2.296	0.12114
	2.297	0.12128
	2.298	0.1214
	2.299	0.12149
	2.3	0.12157
	2.301	0.1216
	2.302	0.12162
	2.303	0.12162
	2.304	0.12161
	2.305	0.12159
	2.306	0.12156
	2.307	0.12154
	2.308	0.12151
	2.309	0.1215
	2.31	0.12148
	2.311	0.12149
	2.312	0.12152
	2.313	0.12156
	2.314	0.1216
	2.315	0.12166
	2.316	0.12172
	2.317	0.12178
	2.318	0.12183
	2.319	0.12186
	2.32	0.12187
	2.321	0.12186
	2.322	0.12183
	2.323	0.12177
	2.324	0.12169
	2.325	0.12159
	2.326	0.12148
	2.327	0.12136
	2.328	0.12123
	2.329	0.12112
	2.33	0.12101
	2.331	0.12092
	2.332	0.12087
	2.333	0.12084
	2.334	0.12085
	2.335	0.12088
	2.336	0.12095
	2.337	0.12104
	2.338	0.12116
	2.339	0.1213
	2.34	0.12145
	2.341	0.12158
	2.342	0.12172
	2.343	0.12184
	2.344	0.12196
	2.345	0.12205
	2.346	0.12213
	2.347	0.12218
	2.348	0.12222
	2.349	0.12222
	2.35	0.1222
	2.351	0.12217
	2.352	0.12213
	2.353	0.12209
	2.354	0.12205
	2.355	0.122
	2.356	0.12197
	2.357	0.12193
	2.358	0.1219
	2.359	0.12188
	2.36	0.12186
	2.361	0.12185
	2.362	0.12184
	2.363	0.12186
	2.364	0.12188
	2.365	0.12192
	2.366	0.12197
	2.367	0.12202
	2.368	0.1221
	2.369	0.12218
	2.37	0.12228
	2.371	0.12238
	2.372	0.12252
	2.373	0.12266
	2.374	0.12282
	2.375	0.12297
	2.376	0.12314
	2.377	0.12331
	2.378	0.12347
	2.379	0.12363
	2.38	0.12377
	2.381	0.12391
	2.382	0.12403
	2.383	0.12413
	2.384	0.12423
	2.385	0.12432
	2.386	0.12441
	2.387	0.12449
	2.388	0.12456
	2.389	0.12463
	2.39	0.12469
	2.391	0.12478
	2.392	0.12486
	2.393	0.12495
	2.394	0.12504
	2.395	0.12514
	2.396	0.12524
	2.397	0.12532
	2.398	0.12541
	2.399	0.12549
	2.4	0.12555
	2.401	0.12561
	2.402	0.12564
	2.403	0.12567
	2.404	0.1257
	2.405	0.12573
	2.406	0.12577
	2.407	0.12581
	2.408	0.12587
	2.409	0.12593
	2.41	0.12602
	2.411	0.12615
	2.412	0.1263
	2.413	0.12649
	2.414	0.12668
	2.415	0.12692
	2.416	0.12716
	2.417	0.12741
	2.418	0.12766
	2.419	0.1279
	2.42	0.12811
	2.421	0.12831
	2.422	0.12846
	2.423	0.12859
	2.424	0.12868
	2.425	0.12874
	2.426	0.12877
	2.427	0.12876
	2.428	0.12874
	2.429	0.12869
	2.43	0.12864
	2.431	0.12861
	2.432	0.12858
	2.433	0.12858
	2.434	0.12859
	2.435	0.12863
	2.436	0.12871
	2.437	0.12882
	2.438	0.12895
	2.439	0.1291
	2.44	0.12927
	2.441	0.12944
	2.442	0.12961
	2.443	0.12979
	2.444	0.12995
	2.445	0.13011
	2.446	0.13026
	2.447	0.13039
	2.448	0.1305
	2.449	0.1306
	2.45	0.13068
	2.451	0.13077
	2.452	0.13084
	2.453	0.13094
	2.454	0.13105
	2.455	0.13116
	2.456	0.13129
	2.457	0.13144
	2.458	0.13162
	2.459	0.13181
	2.46	0.13202
	2.461	0.13223
	2.462	0.13246
	2.463	0.1327
	2.464	0.13294
	2.465	0.13319
	2.466	0.13342
	2.467	0.13364
	2.468	0.13385
	2.469	0.13403
	2.47	0.13419
	2.471	0.13433
	2.472	0.13445
	2.473	0.13455
	2.474	0.13462
	2.475	0.13467
	2.476	0.13469
	2.477	0.1347
	2.478	0.1347
	2.479	0.13469
	2.48	0.13467
	2.481	0.13464
	2.482	0.13463
	2.483	0.13462
	2.484	0.13463
	2.485	0.13466
	2.486	0.13472
	2.487	0.13481
	2.488	0.13492
	2.489	0.13505
	2.49	0.13521
	2.491	0.1354
	2.492	0.1356
	2.493	0.13583
	2.494	0.13605
	2.495	0.13628
	2.496	0.13648
	2.497	0.13668
	2.498	0.13685
	2.499	0.13699
	2.5	0.13709
	2.501	0.13715
	2.502	0.13717
	2.503	0.13717
	2.504	0.13714
	2.505	0.1371
	2.506	0.13705
	2.507	0.137
	2.508	0.13694
	2.509	0.13692
	2.51	0.13691
	2.511	0.13693
	2.512	0.13699
	2.513	0.1371
	2.514	0.13722
	2.515	0.13739
	2.516	0.13757
	2.517	0.13776
	2.518	0.13796
	2.519	0.13815
	2.52	0.13832
	2.521	0.13846
	2.522	0.13856
	2.523	0.13862
	2.524	0.13864
	2.525	0.13862
	2.526	0.13856
	2.527	0.13846
	2.528	0.13833
	2.529	0.13818
	2.53	0.13803
	2.531	0.13787
	2.532	0.13776
	2.533	0.13766
	2.534	0.1376
	2.535	0.13759
	2.536	0.13762
	2.537	0.13771
	2.538	0.13785
	2.539	0.13803
	2.54	0.13825
	2.541	0.13849
	2.542	0.13875
	2.543	0.13902
	2.544	0.1393
	2.545	0.13957
	2.546	0.13982
	2.547	0.14005
	2.548	0.14024
	2.549	0.1404
	2.55	0.14052
	2.551	0.14061
	2.552	0.14066
	2.553	0.14069
	2.554	0.14068
	2.555	0.14066
	2.556	0.14061
	2.557	0.14056
	2.558	0.14049
	2.559	0.14043
	2.56	0.14035
	2.561	0.14028
	2.562	0.14022
	2.563	0.14017
	2.564	0.14014
	2.565	0.14013
	2.566	0.14012
	2.567	0.14014
	2.568	0.14017
	2.569	0.1402
	2.57	0.14025
	2.571	0.14032
	2.572	0.14038
	2.573	0.14047
	2.574	0.14054
	2.575	0.14061
	2.576	0.14067
	2.577	0.14072
	2.578	0.14077
	2.579	0.1408
	2.58	0.14082
	2.581	0.14081
	2.582	0.14081
	2.583	0.14079
	2.584	0.14079
	2.585	0.14078
	2.586	0.14077
	2.587	0.14079
	2.588	0.14081
	2.589	0.14085
	2.59	0.14091
	2.591	0.14099
	2.592	0.14108
	2.593	0.14119
	2.594	0.1413
	2.595	0.14143
	2.596	0.14153
	2.597	0.14163
	2.598	0.1417
	2.599	0.14175
	2.6	0.14175
	2.601	0.14171
	2.602	0.14163
	2.603	0.14151
	2.604	0.14136
	2.605	0.14119
	2.606	0.14099
	2.607	0.14079
	2.608	0.14057
	2.609	0.14037
	2.61	0.14018
	2.611	0.14004
	2.612	0.13993
	2.613	0.13988
	2.614	0.13988
	2.615	0.13994
	2.616	0.14005
	2.617	0.1402
	2.618	0.14041
	2.619	0.14064
	2.62	0.14089
	2.621	0.14116
	2.622	0.14142
	2.623	0.14168
	2.624	0.14191
	2.625	0.14212
	2.626	0.14229
	2.627	0.14242
	2.628	0.1425
	2.629	0.14254
	2.63	0.14252
	2.631	0.14246
	2.632	0.14237
	2.633	0.14226
	2.634	0.1421
	2.635	0.14194
	2.636	0.14175
	2.637	0.14154
	2.638	0.14134
	2.639	0.14114
	2.64	0.14095
	2.641	0.14075
	2.642	0.14057
	2.643	0.1404
	2.644	0.14027
	2.645	0.14015
	2.646	0.14006
	2.647	0.14
	2.648	0.13995
	2.649	0.13993
	2.65	0.13993
	2.651	0.13995
	2.652	0.14
	2.653	0.14007
	2.654	0.14015
	2.655	0.14024
	2.656	0.14034
	2.657	0.14043
	2.658	0.14053
	2.659	0.14061
	2.66	0.14068
	2.661	0.14073
	2.662	0.14078
	2.663	0.1408
	2.664	0.14083
	2.665	0.14084
	2.666	0.14087
	2.667	0.14088
	2.668	0.14091
	2.669	0.14094
	2.67	0.14099
	2.671	0.14107
	2.672	0.14117
	2.673	0.14129
	2.674	0.14144
	2.675	0.14159
	2.676	0.14176
	2.677	0.14193
	2.678	0.14211
	2.679	0.14228
	2.68	0.14243
	2.681	0.14255
	2.682	0.14264
	2.683	0.1427
	2.684	0.14273
	2.685	0.14272
	2.686	0.14269
	2.687	0.14261
	2.688	0.1425
	2.689	0.14236
	2.69	0.1422
	2.691	0.14204
	2.692	0.14187
	2.693	0.14171
	2.694	0.14153
	2.695	0.14138
	2.696	0.14123
	2.697	0.1411
	2.698	0.14097
	2.699	0.14087
	2.7	0.14077
	2.701	0.14068
	2.702	0.1406
	2.703	0.14054
	2.704	0.14049
	2.705	0.14046
	2.706	0.14044
	2.707	0.14044
	2.708	0.14045
	2.709	0.14047
	2.71	0.14051
	2.711	0.14057
	2.712	0.14065
	2.713	0.14077
	2.714	0.1409
	2.715	0.14103
	2.716	0.1412
	2.717	0.14135
	2.718	0.14153
	2.719	0.1417
	2.72	0.14186
	2.721	0.14201
	2.722	0.14215
	2.723	0.14228
	2.724	0.14241
	2.725	0.14251
	2.726	0.14262
	2.727	0.14273
	2.728	0.14284
	2.729	0.14295
	2.73	0.14306
	2.731	0.1432
	2.732	0.14335
	2.733	0.14355
	2.734	0.14376
	2.735	0.14399
	2.736	0.14425
	2.737	0.14453
	2.738	0.14484
	2.739	0.14515
	2.74	0.14547
	2.741	0.14578
	2.742	0.14608
	2.743	0.14636
	2.744	0.14663
	2.745	0.14687
	2.746	0.14708
	2.747	0.14726
	2.748	0.14739
	2.749	0.14749
	2.75	0.14756
	2.751	0.1476
	2.752	0.14762
	2.753	0.14762
	2.754	0.14759
	2.755	0.14756
	2.756	0.14752
	2.757	0.14749
	2.758	0.14748
	2.759	0.14747
	2.76	0.14748
	2.761	0.14751
	2.762	0.14757
	2.763	0.14767
	2.764	0.14782
	2.765	0.14801
	2.766	0.14826
	2.767	0.14854
	2.768	0.14887
	2.769	0.14924
	2.77	0.14966
	2.771	0.15012
	2.772	0.15061
	2.773	0.15115
	2.774	0.15168
	2.775	0.15224
	2.776	0.1528
	2.777	0.15335
	2.778	0.15389
	2.779	0.15442
	2.78	0.15491
	2.781	0.15537
	2.782	0.1558
	2.783	0.1562
	2.784	0.15657
	2.785	0.15692
	2.786	0.15725
	2.787	0.15756
	2.788	0.15787
	2.789	0.15816
	2.79	0.15845
	2.791	0.15874
	2.792	0.15904
	2.793	0.15935
	2.794	0.15964
	2.795	0.15994
	2.796	0.16022
	2.797	0.16049
	2.798	0.16073
	2.799	0.16094
	2.8	0.16112
	2.801	0.16124
	2.802	0.16132
	2.803	0.16136
	2.804	0.16137
	2.805	0.16133
	2.806	0.16128
	2.807	0.16119
	2.808	0.1611
	2.809	0.16101
	2.81	0.16093
	2.811	0.16087
	2.812	0.16086
	2.813	0.16089
	2.814	0.16096
	2.815	0.16108
	2.816	0.16125
	2.817	0.16145
	2.818	0.1617
	2.819	0.16197
	2.82	0.16225
	2.821	0.16254
	2.822	0.16282
	2.823	0.16307
	2.824	0.1633
	2.825	0.16348
	2.826	0.16362
	2.827	0.16371
	2.828	0.16374
	2.829	0.16371
	2.83	0.16362
	2.831	0.16351
	2.832	0.16335
	2.833	0.16318
	2.834	0.16297
	2.835	0.16277
	2.836	0.16256
	2.837	0.16237
	2.838	0.1622
	2.839	0.16207
	2.84	0.16196
	2.841	0.16188
	2.842	0.16185
	2.843	0.16185
	2.844	0.1619
	2.845	0.16198
	2.846	0.16211
	2.847	0.16225
	2.848	0.1624
	2.849	0.16257
	2.85	0.16274
	2.851	0.1629
	2.852	0.16306
	2.853	0.16318
	2.854	0.16329
	2.855	0.16335
	2.856	0.16338
	2.857	0.16337
	2.858	0.16332
	2.859	0.16322
	2.86	0.16307
	2.861	0.16289
	2.862	0.16268
	2.863	0.16246
	2.864	0.16224
	2.865	0.162
	2.866	0.1618
	2.867	0.16161
	2.868	0.16145
	2.869	0.16133
	2.87	0.16126
	2.871	0.16123
	2.872	0.16126
	2.873	0.16133
	2.874	0.16144
	2.875	0.16158
	2.876	0.16172
	2.877	0.16187
	2.878	0.162
	2.879	0.1621
	2.88	0.16215
	2.881	0.16213
	2.882	0.16205
	2.883	0.16188
	2.884	0.16164
	2.885	0.16131
	2.886	0.16091
	2.887	0.16042
	2.888	0.15988
	2.889	0.15928
	2.89	0.15863
	2.891	0.15796
	2.892	0.15726
	2.893	0.15657
	2.894	0.15587
	2.895	0.15516
	2.896	0.15446
	2.897	0.15374
	2.898	0.15301
	2.899	0.15224
	2.9	0.15143
	2.901	0.15055
	2.902	0.14958
	2.903	0.14852
	2.904	0.14735
	2.905	0.14605
	2.906	0.14463
	2.907	0.14308
	2.908	0.1414
	2.909	0.13961
	2.91	0.13776
	2.911	0.13588
	2.912	0.13401
	2.913	0.13223
	2.914	0.13055
	2.915	0.12906
	2.916	0.12784
	2.917	0.12695
	2.918	0.12645
	2.919	0.12639
	2.92	0.12681
	2.921	0.12777
	2.922	0.12929
	2.923	0.13137
	2.924	0.13403
	2.925	0.13723
	2.926	0.14093
	2.927	0.14506
	2.928	0.14956
	2.929	0.15433
	2.93	0.1593
	2.931	0.16439
	2.932	0.16947
	2.933	0.17447
	2.934	0.17927
	2.935	0.18381
	2.936	0.18804
	2.937	0.1919
	2.938	0.19537
	2.939	0.19843
	2.94	0.20107
	2.941	0.20336
	2.942	0.20531
	2.943	0.20702
	2.944	0.20855
	2.945	0.20997
	2.946	0.21138
	2.947	0.21285
	2.948	0.21444
	2.949	0.21622
	2.95	0.21827
	2.951	0.22061
	2.952	0.22326
	2.953	0.22624
	2.954	0.2295
	2.955	0.23304
	2.956	0.23681
	2.957	0.24075
	2.958	0.2448
	2.959	0.24889
	2.96	0.25296
	2.961	0.25694
	2.962	0.2608
	2.963	0.26449
	2.964	0.268
	2.965	0.27129
	2.966	0.2744
	2.967	0.2773
	2.968	0.28004
	2.969	0.28264
	2.97	0.28516
	2.971	0.28766
	2.972	0.29019
	2.973	0.29281
	2.974	0.29551
	2.975	0.29839
	2.976	0.30143
	2.977	0.3047
	2.978	0.30817
	2.979	0.31184
	2.98	0.3157
	2.981	0.31974
	2.982	0.3239
	2.983	0.32818
	2.984	0.33253
	2.985	0.33692
	2.986	0.3413
	2.987	0.34564
	2.988	0.3499
	2.989	0.35405
	2.99	0.35809
	2.991	0.362
	2.992	0.36579
	2.993	0.36946
	2.994	0.37297
	2.995	0.37638
	2.996	0.37969
	2.997	0.38292
	2.998	0.38609
	2.999	0.3892
	3	0.39227
	3.001	0.39532
	3.002	0.39836
	3.003	0.40142
	3.004	0.4045
	3.005	0.4076
	3.006	0.41072
	3.007	0.41386
	3.008	0.41702
	3.009	0.42018
	3.01	0.42336
	3.011	0.42654
	3.012	0.42973
	3.013	0.43292
	3.014	0.43608
	3.015	0.43923
	3.016	0.44237
	3.017	0.4455
	3.018	0.44862
	3.019	0.45173
	3.02	0.45482
	3.021	0.45792
	3.022	0.46103
	3.023	0.46416
	3.024	0.46733
	3.025	0.47055
	3.026	0.47383
	3.027	0.47716
	3.028	0.48055
	3.029	0.48399
	3.03	0.48749
	3.031	0.49106
	3.032	0.49465
	3.033	0.49832
	3.034	0.50196
	3.035	0.50561
	3.036	0.50922
	3.037	0.51279
	3.038	0.5163
	3.039	0.51971
	3.04	0.52299
	3.041	0.52615
	3.042	0.52916
	3.043	0.53203
	3.044	0.53476
	3.045	0.53735
	3.046	0.53981
	3.047	0.54214
	3.048	0.54438
	3.049	0.5465
	3.05	0.54858
	3.051	0.55062
	3.052	0.55264
	3.053	0.55467
	3.054	0.5567
	3.055	0.55876
	3.056	0.56085
	3.057	0.56299
	3.058	0.56516
	3.059	0.56737
	3.06	0.56958
	3.061	0.5718
	3.062	0.574
	3.063	0.5762
	3.064	0.57836
	3.065	0.58048
	3.066	0.58253
	3.067	0.58452
	3.068	0.58641
	3.069	0.58822
	3.07	0.58993
	3.071	0.59157
	3.072	0.59313
	3.073	0.59463
	3.074	0.59605
	3.075	0.59742
	3.076	0.59872
	3.077	0.6
	3.078	0.60125
	3.079	0.60247
	3.08	0.60366
	3.081	0.60484
	3.082	0.606
	3.083	0.60716
	3.084	0.60832
	3.085	0.60946
	3.086	0.61061
	3.087	0.61175
	3.088	0.61287
	3.089	0.614
	3.09	0.6151
	3.091	0.61622
	3.092	0.61733
	3.093	0.61846
	3.094	0.61957
	3.095	0.62071
	3.096	0.62184
	3.097	0.62301
	3.098	0.6242
	3.099	0.62542
	3.1	0.62667
	3.101	0.62795
	3.102	0.62928
	3.103	0.63065
	3.104	0.63208
	3.105	0.63356
	3.106	0.63509
	3.107	0.63668
	3.108	0.63831
	3.109	0.63997
	3.11	0.64165
	3.111	0.64337
	3.112	0.64509
	3.113	0.64683
	3.114	0.64854
	3.115	0.65022
	3.116	0.65186
	3.117	0.65346
	3.118	0.65498
	3.119	0.65643
	3.12	0.65778
	3.121	0.65904
	3.122	0.66021
	3.123	0.66128
	3.124	0.66228
	3.125	0.6632
	3.126	0.66404
	3.127	0.66482
	3.128	0.66555
	3.129	0.66624
	3.13	0.6669
	3.131	0.66756
	3.132	0.66821
	3.133	0.66889
	3.134	0.66957
	3.135	0.67026
	3.136	0.67098
	3.137	0.67171
	3.138	0.67247
	3.139	0.67324
	3.14	0.67401
	3.141	0.67477
	3.142	0.67554
	3.143	0.67628
	3.144	0.67702
	3.145	0.67773
	3.146	0.67843
	3.147	0.67909
	3.148	0.67974
	3.149	0.68035
	3.15	0.68095
	3.151	0.68152
	3.152	0.68207
	3.153	0.68261
	3.154	0.68312
	3.155	0.68362
	3.156	0.68407
	3.157	0.68451
	3.158	0.68491
	3.159	0.68528
	3.16	0.68558
	3.161	0.68584
	3.162	0.68603
	3.163	0.68617
	3.164	0.68626
	3.165	0.68628
	3.166	0.68625
	3.167	0.68615
	3.168	0.686
	3.169	0.6858
	3.17	0.68556
	3.171	0.68527
	3.172	0.68497
	3.173	0.68465
	3.174	0.6843
	3.175	0.68395
	3.176	0.68357
	3.177	0.68319
	3.178	0.68279
	3.179	0.68239
	3.18	0.68196
	3.181	0.68152
	3.182	0.68105
	3.183	0.68057
	3.184	0.68008
	3.185	0.67955
	3.186	0.67901
	3.187	0.67845
	3.188	0.67787
	3.189	0.67728
	3.19	0.67668
	3.191	0.67607
	3.192	0.67546
	3.193	0.67486
	3.194	0.67426
	3.195	0.67367
	3.196	0.67307
	3.197	0.67249
	3.198	0.67191
	3.199	0.67132
	3.2	0.67073
	3.201	0.67013
	3.202	0.66951
	3.203	0.66888
	3.204	0.66822
	3.205	0.66752
	3.206	0.66682
	3.207	0.66606
	3.208	0.66528
	3.209	0.66446
	3.21	0.6636
	3.211	0.66271
	3.212	0.66179
	3.213	0.66085
	3.214	0.65988
	3.215	0.6589
	3.216	0.65788
	3.217	0.65687
	3.218	0.65584
	3.219	0.65481
	3.22	0.65378
	3.221	0.65275
	3.222	0.65173
	3.223	0.65073
	3.224	0.64975
	3.225	0.6488
	3.226	0.64788
	3.227	0.64698
	3.228	0.64614
	3.229	0.64531
	3.23	0.64452
	3.231	0.64377
	3.232	0.64306
	3.233	0.64237
	3.234	0.64171
	3.235	0.64105
	3.236	0.64039
	3.237	0.63974
	3.238	0.63907
	3.239	0.63838
	3.24	0.63765
	3.241	0.63689
	3.242	0.63609
	3.243	0.63525
	3.244	0.63437
	3.245	0.63345
	3.246	0.63251
	3.247	0.63153
	3.248	0.63054
	3.249	0.62952
	3.25	0.62852
	3.251	0.6275
	3.252	0.62649
	3.253	0.62551
	3.254	0.62451
	3.255	0.62354
	3.256	0.62257
	3.257	0.6216
	3.258	0.62063
	3.259	0.61965
	3.26	0.61863
	3.261	0.61759
	3.262	0.61651
	3.263	0.6154
	3.264	0.61424
	3.265	0.61305
	3.266	0.61181
	3.267	0.61054
	3.268	0.60924
	3.269	0.60793
	3.27	0.60662
	3.271	0.6053
	3.272	0.60402
	3.273	0.60277
	3.274	0.60156
	3.275	0.60042
	3.276	0.59932
	3.277	0.59828
	3.278	0.5973
	3.279	0.59637
	3.28	0.5955
	3.281	0.59467
	3.282	0.59387
	3.283	0.5931
	3.284	0.59233
	3.285	0.59157
	3.286	0.59079
	3.287	0.58998
	3.288	0.58915
	3.289	0.58827
	3.29	0.58734
	3.291	0.58636
	3.292	0.58533
	3.293	0.58426
	3.294	0.58313
	3.295	0.58198
	3.296	0.58078
	3.297	0.57956
	3.298	0.57832
	3.299	0.57708
	3.3	0.57583
	3.301	0.5746
	3.302	0.57338
	3.303	0.57218
	3.304	0.57102
	3.305	0.56989
	3.306	0.56882
	3.307	0.56778
	3.308	0.56678
	3.309	0.5658
	3.31	0.56486
	3.311	0.56393
	3.312	0.56303
	3.313	0.56214
	3.314	0.56123
	3.315	0.56033
	3.316	0.55938
	3.317	0.55842
	3.318	0.55741
	3.319	0.55637
	3.32	0.55527
	3.321	0.55414
	3.322	0.55296
	3.323	0.55175
	3.324	0.55052
	3.325	0.54928
	3.326	0.54803
	3.327	0.54679
	3.328	0.54557
	3.329	0.54437
	3.33	0.54322
	3.331	0.5421
	3.332	0.54105
	3.333	0.54003
	3.334	0.53908
	3.335	0.53816
	3.336	0.53728
	3.337	0.53642
	3.338	0.53558
	3.339	0.53473
	3.34	0.53388
	3.341	0.53299
	3.342	0.53207
	3.343	0.53111
	3.344	0.53009
	3.345	0.52904
	3.346	0.52792
	3.347	0.52676
	3.348	0.52554
	3.349	0.5243
	3.35	0.52303
	3.351	0.52173
	3.352	0.52045
	3.353	0.51917
	3.354	0.5179
	3.355	0.51668
	3.356	0.51547
	3.357	0.51432
	3.358	0.51321
	3.359	0.51214
	3.36	0.51112
	3.361	0.51015
	3.362	0.5092
	3.363	0.50829
	3.364	0.50741
	3.365	0.50656
	3.366	0.50572
	3.367	0.50489
	3.368	0.50405
	3.369	0.50321
	3.37	0.50237
	3.371	0.5015
	3.372	0.50064
	3.373	0.49975
	3.374	0.49884
	3.375	0.49791
	3.376	0.49695
	3.377	0.49597
	3.378	0.49497
	3.379	0.49395
	3.38	0.4929
	3.381	0.49183
	3.382	0.49075
	3.383	0.48965
	3.384	0.48856
	3.385	0.48746
	3.386	0.48636
	3.387	0.48528
	3.388	0.48418
	3.389	0.48311
	3.39	0.48204
	3.391	0.48099
	3.392	0.47996
	3.393	0.47895
	3.394	0.47793
	3.395	0.47693
	3.396	0.47593
	3.397	0.47493
	3.398	0.47393
	3.399	0.47292
	3.4	0.47191
	3.401	0.47088
	3.402	0.46984
	3.403	0.46879
	3.404	0.46773
	3.405	0.46668
	3.406	0.46563
	3.407	0.4646
	3.408	0.46357
	3.409	0.46256
	3.41	0.46156
	3.411	0.46059
	3.412	0.45966
	3.413	0.45874
	3.414	0.45785
	3.415	0.45696
	3.416	0.45608
	3.417	0.45521
	3.418	0.45432
	3.419	0.45343
	3.42	0.4525
	3.421	0.45153
	3.422	0.45053
	3.423	0.44948
	3.424	0.44839
	3.425	0.44727
	3.426	0.44611
	3.427	0.44492
	3.428	0.44371
	3.429	0.44248
	3.43	0.44125
	3.431	0.44002
	3.432	0.43883
	3.433	0.43767
	3.434	0.43655
	3.435	0.43547
	3.436	0.43444
	3.437	0.43345
	3.438	0.43252
	3.439	0.43164
	3.44	0.43078
	3.441	0.42997
	3.442	0.42918
	3.443	0.42841
	3.444	0.42767
	3.445	0.42692
	3.446	0.42618
	3.447	0.42542
	3.448	0.42465
	3.449	0.42387
	3.45	0.42306
	3.451	0.42223
	3.452	0.42138
	3.453	0.42051
	3.454	0.41962
	3.455	0.4187
	3.456	0.41776
	3.457	0.41679
	3.458	0.41581
	3.459	0.41481
	3.46	0.41377
	3.461	0.41272
	3.462	0.41164
	3.463	0.41055
	3.464	0.40946
	3.465	0.40834
	3.466	0.40724
	3.467	0.40612
	3.468	0.40502
	3.469	0.40391
	3.47	0.40283
	3.471	0.40176
	3.472	0.40072
	3.473	0.39971
	3.474	0.39872
	3.475	0.39776
	3.476	0.39682
	3.477	0.39592
	3.478	0.39503
	3.479	0.39417
	3.48	0.39331
	3.481	0.39248
	3.482	0.39164
	3.483	0.3908
	3.484	0.38998
	3.485	0.38914
	3.486	0.38832
	3.487	0.38748
	3.488	0.38664
	3.489	0.38578
	3.49	0.38493
	3.491	0.38407
	3.492	0.3832
	3.493	0.38234
	3.494	0.38144
	3.495	0.38055
	3.496	0.37964
	3.497	0.37871
	3.498	0.37777
	3.499	0.37682
	3.5	0.37582
	3.501	0.37483
	3.502	0.3738
	3.503	0.37275
	3.504	0.37169
	3.505	0.37062
	3.506	0.36954
	3.507	0.36846
	3.508	0.36739
	3.509	0.36632
	3.51	0.36527
	3.511	0.36423
	3.512	0.36323
	3.513	0.36225
	3.514	0.3613
	3.515	0.36039
	3.516	0.3595
	3.517	0.35864
	3.518	0.35782
	3.519	0.35702
	3.52	0.35623
	3.521	0.35546
	3.522	0.35469
	3.523	0.35396
	3.524	0.35322
	3.525	0.3525
	3.526	0.35179
	3.527	0.35107
	3.528	0.35036
	3.529	0.34966
	3.53	0.34895
	3.531	0.34825
	3.532	0.34755
	3.533	0.34685
	3.534	0.34614
	3.535	0.34542
	3.536	0.34469
	3.537	0.34393
	3.538	0.34316
	3.539	0.34235
	3.54	0.34151
	3.541	0.34062
	3.542	0.3397
	3.543	0.33876
	3.544	0.33777
	3.545	0.33676
	3.546	0.33573
	3.547	0.33468
	3.548	0.33363
	3.549	0.33257
	3.55	0.33152
	3.551	0.33049
	3.552	0.32949
	3.553	0.32853
	3.554	0.3276
	3.555	0.32671
	3.556	0.32586
	3.557	0.32505
	3.558	0.32428
	3.559	0.32355
	3.56	0.32284
	3.561	0.32215
	3.562	0.32147
	3.563	0.32081
	3.564	0.32016
	3.565	0.31952
	3.566	0.31887
	3.567	0.31823
	3.568	0.31757
	3.569	0.3169
	3.57	0.31624
	3.571	0.31555
	3.572	0.31487
	3.573	0.31419
	3.574	0.31349
	3.575	0.31279
	3.576	0.31208
	3.577	0.31135
	3.578	0.31063
	3.579	0.30989
	3.58	0.30914
	3.581	0.30838
	3.582	0.3076
	3.583	0.30682
	3.584	0.30605
	3.585	0.30528
	3.586	0.30452
	3.587	0.30376
	3.588	0.30302
	3.589	0.30229
	3.59	0.30161
	3.591	0.30093
	3.592	0.3003
	3.593	0.2997
	3.594	0.29912
	3.595	0.29858
	3.596	0.29804
	3.597	0.29752
	3.598	0.29701
	3.599	0.2965
	3.6	0.29598
	3.601	0.29544
	3.602	0.29488
	3.603	0.29428
	3.604	0.29368
	3.605	0.29304
	3.606	0.29237
	3.607	0.29169
	3.608	0.29097
	3.609	0.29025
	3.61	0.28953
	3.611	0.2888
	3.612	0.28808
	3.613	0.28739
	3.614	0.28671
	3.615	0.28607
	3.616	0.28545
	3.617	0.28486
	3.618	0.2843
	3.619	0.28377
	3.62	0.28326
	3.621	0.28276
	3.622	0.28229
	3.623	0.28183
	3.624	0.28138
	3.625	0.28093
	3.626	0.28049
	3.627	0.28004
	3.628	0.27958
	3.629	0.27911
	3.63	0.27864
	3.631	0.27814
	3.632	0.27764
	3.633	0.27713
	3.634	0.2766
	3.635	0.27607
	3.636	0.2755
	3.637	0.27493
	3.638	0.27432
	3.639	0.27371
	3.64	0.27305
	3.641	0.27238
	3.642	0.27168
	3.643	0.27096
	3.644	0.27021
	3.645	0.26945
	3.646	0.26869
	3.647	0.26791
	3.648	0.26713
	3.649	0.26637
	3.65	0.2656
	3.651	0.26486
	3.652	0.26414
	3.653	0.26346
	3.654	0.26281
	3.655	0.26221
	3.656	0.26164
	3.657	0.2611
	3.658	0.26061
	3.659	0.26015
	3.66	0.25971
	3.661	0.2593
	3.662	0.25889
	3.663	0.2585
	3.664	0.25812
	3.665	0.25773
	3.666	0.25735
	3.667	0.25695
	3.668	0.25654
	3.669	0.2561
	3.67	0.25565
	3.671	0.25516
	3.672	0.25468
	3.673	0.25417
	3.674	0.25364
	3.675	0.2531
	3.676	0.25253
	3.677	0.25196
	3.678	0.25138
	3.679	0.2508
	3.68	0.25022
	3.681	0.24964
	3.682	0.24907
	3.683	0.24853
	3.684	0.24801
	3.685	0.24752
	3.686	0.24707
	3.687	0.24665
	3.688	0.24627
	3.689	0.24593
	3.69	0.24563
	3.691	0.24536
	3.692	0.24512
	3.693	0.24491
	3.694	0.24471
	3.695	0.24452
	3.696	0.24431
	3.697	0.24409
	3.698	0.24384
	3.699	0.24355
	3.7	0.24321
	3.701	0.24283
	3.702	0.24239
	3.703	0.2419
	3.704	0.24137
	3.705	0.2408
	3.706	0.24019
	3.707	0.23958
	3.708	0.23894
	3.709	0.23831
	3.71	0.23769
	3.711	0.2371
	3.712	0.23654
	3.713	0.23602
	3.714	0.23555
	3.715	0.23512
	3.716	0.23473
	3.717	0.23438
	3.718	0.23406
	3.719	0.23377
	3.72	0.23349
	3.721	0.2332
	3.722	0.2329
	3.723	0.2326
	3.724	0.23228
	3.725	0.23194
	3.726	0.23157
	3.727	0.23119
	3.728	0.23077
	3.729	0.23034
	3.73	0.22989
	3.731	0.22944
	3.732	0.229
	3.733	0.22857
	3.734	0.22815
	3.735	0.22776
	3.736	0.22737
	3.737	0.22702
	3.738	0.22669
	3.739	0.22637
	3.74	0.22606
	3.741	0.22576
	3.742	0.22545
	3.743	0.22514
	3.744	0.22481
	3.745	0.22446
	3.746	0.22409
	3.747	0.22368
	3.748	0.22324
	3.749	0.22276
	3.75	0.22225
	3.751	0.22171
	3.752	0.22116
	3.753	0.2206
	3.754	0.22002
	3.755	0.21944
	3.756	0.21888
	3.757	0.21832
	3.758	0.2178
	3.759	0.21731
	3.76	0.21684
	3.761	0.2164
	3.762	0.216
	3.763	0.21564
	3.764	0.21533
	3.765	0.21504
	3.766	0.2148
	3.767	0.21457
	3.768	0.21437
	3.769	0.21417
	3.77	0.21399
	3.771	0.2138
	3.772	0.21362
	3.773	0.21343
	3.774	0.21321
	3.775	0.21299
	3.776	0.21273
	3.777	0.21245
	3.778	0.21214
	3.779	0.21182
	3.78	0.21147
	3.781	0.21111
	3.782	0.21072
	3.783	0.21035
	3.784	0.20997
	3.785	0.20963
	3.786	0.2093
	3.787	0.209
	3.788	0.20873
	3.789	0.20849
	3.79	0.2083
	3.791	0.20814
	3.792	0.20802
	3.793	0.20792
	3.794	0.20784
	3.795	0.20776
	3.796	0.20767
	3.797	0.20756
	3.798	0.20743
	3.799	0.20725
	3.8	0.20702
	3.801	0.20673
	3.802	0.20638
	3.803	0.20597
	3.804	0.20551
	3.805	0.205
	3.806	0.20447
	3.807	0.20391
	3.808	0.20334
	3.809	0.20278
	3.81	0.20225
	3.811	0.20174
	3.812	0.20129
	3.813	0.2009
	3.814	0.20057
	3.815	0.20032
	3.816	0.20012
	3.817	0.19997
	3.818	0.19988
	3.819	0.19983
	3.82	0.19979
	3.821	0.19976
	3.822	0.1997
	3.823	0.19963
	3.824	0.19954
	3.825	0.19939
	3.826	0.1992
	3.827	0.19893
	3.828	0.19861
	3.829	0.19823
	3.83	0.1978
	3.831	0.19731
	3.832	0.19679
	3.833	0.19626
	3.834	0.19569
	3.835	0.19515
	3.836	0.19459
	3.837	0.19406
	3.838	0.19355
	3.839	0.19309
	3.84	0.19265
	3.841	0.19227
	3.842	0.19192
	3.843	0.19163
	3.844	0.19138
	3.845	0.19117
	3.846	0.19101
	3.847	0.19088
	3.848	0.19079
	3.849	0.19072
	3.85	0.19068
	3.851	0.19064
	3.852	0.19063
	3.853	0.19063
	3.854	0.19063
	3.855	0.19063
	3.856	0.19062
	3.857	0.1906
	3.858	0.19057
	3.859	0.19052
	3.86	0.19044
	3.861	0.19034
	3.862	0.19021
	3.863	0.19006
	3.864	0.18989
	3.865	0.1897
	3.866	0.18948
	3.867	0.18926
	3.868	0.18901
	3.869	0.18876
	3.87	0.18851
	3.871	0.18824
	3.872	0.18799
	3.873	0.18774
	3.874	0.18749
	3.875	0.18725
	3.876	0.18701
	3.877	0.18678
	3.878	0.18655
	3.879	0.18633
	3.88	0.1861
	3.881	0.18587
	3.882	0.18564
	3.883	0.18541
	3.884	0.18517
	3.885	0.18494
	3.886	0.1847
	3.887	0.18448
	3.888	0.18425
	3.889	0.18402
	3.89	0.1838
	3.891	0.18358
	3.892	0.18338
	3.893	0.18318
	3.894	0.18299
	3.895	0.18282
	3.896	0.18263
	3.897	0.18245
	3.898	0.18225
	3.899	0.18207
	3.9	0.18187
	3.901	0.18165
	3.902	0.18144
	3.903	0.1812
	3.904	0.18097
	3.905	0.18074
	3.906	0.18051
	3.907	0.18028
	3.908	0.18008
	3.909	0.17987
	3.91	0.1797
	3.911	0.17953
	3.912	0.1794
	3.913	0.1793
	3.914	0.17921
	3.915	0.17914
	3.916	0.17909
	3.917	0.17905
	3.918	0.17901
	3.919	0.17897
	3.92	0.17891
	3.921	0.17882
	3.922	0.17872
	3.923	0.17858
	3.924	0.17843
	3.925	0.17823
	3.926	0.17801
	3.927	0.17778
	3.928	0.17751
	3.929	0.17722
	3.93	0.17693
	3.931	0.17661
	3.932	0.17633
	3.933	0.17603
	3.934	0.17575
	3.935	0.17549
	3.936	0.17522
	3.937	0.17499
	3.938	0.17476
	3.939	0.17455
	3.94	0.17434
	3.941	0.17414
	3.942	0.17394
	3.943	0.17375
	3.944	0.17356
	3.945	0.17336
	3.946	0.17317
	3.947	0.17298
	3.948	0.17279
	3.949	0.1726
	3.95	0.17243
	3.951	0.17224
	3.952	0.17208
	3.953	0.17192
	3.954	0.17178
	3.955	0.17164
	3.956	0.1715
	3.957	0.17136
	3.958	0.17124
	3.959	0.1711
	3.96	0.17095
	3.961	0.1708
	3.962	0.17061
	3.963	0.17043
	3.964	0.17022
	3.965	0.17
	3.966	0.16977
	3.967	0.16954
	3.968	0.1693
	3.969	0.16906
	3.97	0.16883
	3.971	0.1686
	3.972	0.16841
	3.973	0.16824
	3.974	0.16811
	3.975	0.16801
	3.976	0.16794
	3.977	0.16789
	3.978	0.16788
	3.979	0.16789
	3.98	0.1679
	3.981	0.16794
	3.982	0.16797
	3.983	0.168
	3.984	0.16803
	3.985	0.16804
	3.986	0.16803
	3.987	0.16801
	3.988	0.16796
	3.989	0.16787
	3.99	0.16776
	3.991	0.16762
	3.992	0.16746
	3.993	0.16728
	3.994	0.16708
	3.995	0.16686
	3.996	0.16662
	3.997	0.16638
	3.998	0.16612
[truncated: 144,405 more rows]

## Sheet: Fig. 2h
	Time (s)	Voltage (V)
	0	0.04767
	0.001	0.0477
	0.002	0.04806
	0.003	0.04868
	0.004	0.04928
	0.005	0.0497
	0.006	0.04967
	0.007	0.04944
	0.008	0.04923
	0.009	0.04918
	0.01	0.04935
	0.011	0.04947
	0.012	0.04956
	0.013	0.04972
	0.014	0.05017
	0.015	0.05103
	0.016	0.05197
	0.017	0.05243
	0.018	0.05216
	0.019	0.05117
	0.02	0.0507
	0.021	0.05064
	0.022	0.05149
	0.023	0.05255
	0.024	0.05327
	0.025	0.05398
	0.026	0.05442
	0.027	0.05461
	0.028	0.05486
	0.029	0.0554
	0.03	0.05638
	0.031	0.05707
	0.032	0.05733
	0.033	0.05735
	0.034	0.05706
	0.035	0.05669
	0.036	0.05618
	0.037	0.05576
	0.038	0.05549
	0.039	0.05549
	0.04	0.05579
	0.041	0.05621
	0.042	0.05635
	0.043	0.05601
	0.044	0.05514
	0.045	0.05456
	0.046	0.05436
	0.047	0.05444
	0.048	0.05479
	0.049	0.05523
	0.05	0.05574
	0.051	0.05627
	0.052	0.05688
	0.053	0.05731
	0.054	0.05757
	0.055	0.05757
	0.056	0.0572
	0.057	0.05646
	0.058	0.05573
	0.059	0.05546
	0.06	0.05603
	0.061	0.05678
	0.062	0.05717
	0.063	0.05708
	0.064	0.0566
	0.065	0.05622
	0.066	0.05624
	0.067	0.05657
	0.068	0.05687
	0.069	0.0568
	0.07	0.05643
	0.071	0.05597
	0.072	0.05591
	0.073	0.05621
	0.074	0.05664
	0.075	0.05695
	0.076	0.05696
	0.077	0.05678
	0.078	0.05671
	0.079	0.05682
	0.08	0.05709
	0.081	0.05711
	0.082	0.05658
	0.083	0.05572
	0.084	0.05511
	0.085	0.05528
	0.086	0.05614
	0.087	0.0573
	0.088	0.05769
	0.089	0.05757
	0.09	0.05733
	0.091	0.05732
	0.092	0.05757
	0.093	0.0579
	0.094	0.05808
	0.095	0.05818
	0.096	0.05824
	0.097	0.05847
	0.098	0.05914
	0.099	0.06026
	0.1	0.06158
	0.101	0.06262
	0.102	0.06298
	0.103	0.06265
	0.104	0.06238
	0.105	0.0625
	0.106	0.06319
	0.107	0.06416
	0.108	0.06504
	0.109	0.06554
	0.11	0.06573
	0.111	0.06579
	0.112	0.06586
	0.113	0.06603
	0.114	0.06624
	0.115	0.06643
	0.116	0.06647
	0.117	0.06632
	0.118	0.06614
	0.119	0.0662
	0.12	0.06635
	0.121	0.06646
	0.122	0.0662
	0.123	0.06556
	0.124	0.06483
	0.125	0.06444
	0.126	0.06451
	0.127	0.06484
	0.128	0.06512
	0.129	0.06515
	0.13	0.06496
	0.131	0.06468
	0.132	0.06443
	0.133	0.06437
	0.134	0.06449
	0.135	0.0647
	0.136	0.06478
	0.137	0.06453
	0.138	0.06408
	0.139	0.06372
	0.14	0.06373
	0.141	0.0641
	0.142	0.06465
	0.143	0.0649
	0.144	0.06494
	0.145	0.06487
	0.146	0.06471
	0.147	0.06449
	0.148	0.06434
	0.149	0.06441
	0.15	0.06481
	0.151	0.0654
	0.152	0.0658
	0.153	0.06612
	0.154	0.06616
	0.155	0.06601
	0.156	0.06572
	0.157	0.06532
	0.158	0.06492
	0.159	0.06467
	0.16	0.06474
	0.161	0.06506
	0.162	0.06542
	0.163	0.0657
	0.164	0.06587
	0.165	0.06601
	0.166	0.06611
	0.167	0.06606
	0.168	0.06585
	0.169	0.0656
	0.17	0.06554
	0.171	0.06578
	0.172	0.0662
	0.173	0.06665
	0.174	0.06662
	0.175	0.06617
	0.176	0.06552
	0.177	0.06512
	0.178	0.06542
	0.179	0.0665
	0.18	0.06792
	0.181	0.06891
	0.182	0.06903
	0.183	0.06868
	0.184	0.06817
	0.185	0.0682
	0.186	0.06881
	0.187	0.06948
	0.188	0.06974
	0.189	0.06952
	0.19	0.06928
	0.191	0.06941
	0.192	0.06994
	0.193	0.07051
	0.194	0.07064
	0.195	0.07014
	0.196	0.06918
	0.197	0.06817
	0.198	0.06765
	0.199	0.06789
	0.2	0.06878
	0.201	0.06982
	0.202	0.07046
	0.203	0.0705
	0.204	0.07005
	0.205	0.0698
	0.206	0.06987
	0.207	0.07011
	0.208	0.0703
	0.209	0.07027
	0.21	0.07006
	0.211	0.06982
	0.212	0.06975
	0.213	0.06995
	0.214	0.07021
	0.215	0.07046
	0.216	0.07033
	0.217	0.06979
	0.218	0.06926
	0.219	0.06923
	0.22	0.06984
	0.221	0.07066
	0.222	0.07102
	0.223	0.07068
	0.224	0.07002
	0.225	0.06976
	0.226	0.07021
	0.227	0.07099
	0.228	0.07144
	0.229	0.0711
	0.23	0.0702
	0.231	0.06935
	0.232	0.06922
	0.233	0.07003
	0.234	0.07136
	0.235	0.07265
	0.236	0.07269
	0.237	0.07189
	0.238	0.07088
	0.239	0.07029
	0.24	0.07033
	0.241	0.07068
	0.242	0.07087
	0.243	0.07079
	0.244	0.07068
	0.245	0.07076
	0.246	0.07113
	0.247	0.07151
	0.248	0.0716
	0.249	0.07134
	0.25	0.07099
	0.251	0.07084
	0.252	0.07103
	0.253	0.07152
	0.254	0.07211
	0.255	0.0726
	0.256	0.0728
	0.257	0.07269
	0.258	0.07245
	0.259	0.07233
	0.26	0.07248
	0.261	0.07275
	0.262	0.07289
	0.263	0.07279
	0.264	0.07252
	0.265	0.07226
	0.266	0.07207
	0.267	0.07183
	0.268	0.07157
	0.269	0.07141
	0.27	0.07159
	0.271	0.07216
	0.272	0.07295
	0.273	0.07376
	0.274	0.07433
	0.275	0.07463
	0.276	0.07469
	0.277	0.07462
	0.278	0.07465
	0.279	0.07482
	0.28	0.07504
	0.281	0.075
	0.282	0.07442
	0.283	0.07392
	0.284	0.07389
	0.285	0.07446
	0.286	0.07523
	0.287	0.07552
	0.288	0.07505
	0.289	0.07411
	0.29	0.0734
	0.291	0.07338
	0.292	0.074
	0.293	0.07476
	0.294	0.07509
	0.295	0.07476
	0.296	0.07402
	0.297	0.07336
	0.298	0.07323
	0.299	0.07368
	0.3	0.07433
	0.301	0.07462
	0.302	0.07432
	0.303	0.07369
	0.304	0.07321
	0.305	0.07317
	0.306	0.07339
	0.307	0.07349
	0.308	0.07338
	0.309	0.0731
	0.31	0.07306
	0.311	0.07347
	0.312	0.0742
	0.313	0.07497
	0.314	0.0754
	0.315	0.07536
	0.316	0.07491
	0.317	0.07431
	0.318	0.07399
	0.319	0.07423
	0.32	0.07494
	0.321	0.07561
	0.322	0.07564
	0.323	0.07488
	0.324	0.07374
	0.325	0.07292
	0.326	0.07283
	0.327	0.07336
	0.328	0.07407
	0.329	0.07453
	0.33	0.07463
	0.331	0.07454
	0.332	0.07447
	0.333	0.07457
	0.334	0.07468
	0.335	0.07455
	0.336	0.07397
	0.337	0.0731
	0.338	0.07245
	0.339	0.07249
	0.34	0.07321
	0.341	0.07411
	0.342	0.07455
	0.343	0.07436
	0.344	0.07387
	0.345	0.07359
	0.346	0.07378
	0.347	0.07404
	0.348	0.07414
	0.349	0.07407
	0.35	0.07402
	0.351	0.07407
	0.352	0.07409
	0.353	0.07394
	0.354	0.07361
	0.355	0.07325
	0.356	0.07305
	0.357	0.07311
	0.358	0.07338
	0.359	0.07366
	0.36	0.07374
	0.361	0.07352
	0.362	0.0731
	0.363	0.07286
	0.364	0.07305
	0.365	0.07367
	0.366	0.07443
	0.367	0.07501
	0.368	0.07535
	0.369	0.07557
	0.37	0.07568
	0.371	0.07562
	0.372	0.07509
	0.373	0.07413
	0.374	0.07316
	0.375	0.07283
	0.376	0.07341
	0.377	0.07462
	0.378	0.07581
	0.379	0.07634
	0.38	0.07602
	0.381	0.0752
	0.382	0.07446
	0.383	0.07439
	0.384	0.07506
	0.385	0.07608
	0.386	0.0768
	0.387	0.07677
	0.388	0.07615
	0.389	0.07537
	0.39	0.07489
	0.391	0.07472
	0.392	0.07468
	0.393	0.07469
	0.394	0.07479
	0.395	0.07516
	0.396	0.0757
	0.397	0.07613
	0.398	0.07627
	0.399	0.07615
	0.4	0.07597
	0.401	0.07583
	0.402	0.07568
	0.403	0.07548
	0.404	0.07522
	0.405	0.07505
	0.406	0.07503
	0.407	0.07519
	0.408	0.0754
	0.409	0.07562
	0.41	0.07576
	0.411	0.07576
	0.412	0.07565
	0.413	0.07559
	0.414	0.07575
	0.415	0.07613
	0.416	0.07654
	0.417	0.07675
	0.418	0.07672
	0.419	0.07658
	0.42	0.07645
	0.421	0.07636
	0.422	0.07627
	0.423	0.07623
	0.424	0.07631
	0.425	0.07651
	0.426	0.07665
	0.427	0.07656
	0.428	0.07627
	0.429	0.07597
	0.43	0.07592
	0.431	0.07612
	0.432	0.07642
	0.433	0.07664
	0.434	0.07686
	0.435	0.07705
	0.436	0.07721
	0.437	0.07733
	0.438	0.07747
	0.439	0.07761
	0.44	0.07774
	0.441	0.0777
	0.442	0.07736
	0.443	0.07685
	0.444	0.07641
	0.445	0.0763
	0.446	0.07646
	0.447	0.07667
	0.448	0.07675
	0.449	0.07666
	0.45	0.07653
	0.451	0.07638
	0.452	0.07618
	0.453	0.07598
	0.454	0.0759
	0.455	0.0761
	0.456	0.07652
	0.457	0.07693
	0.458	0.07712
	0.459	0.07697
	0.46	0.07657
	0.461	0.07615
	0.462	0.07592
	0.463	0.07608
	0.464	0.07659
	0.465	0.07722
	0.466	0.0776
	0.467	0.07754
	0.468	0.07719
	0.469	0.07689
	0.47	0.07688
	0.471	0.077
	0.472	0.07693
	0.473	0.07667
	0.474	0.07642
	0.475	0.07641
	0.476	0.0767
	0.477	0.07716
	0.478	0.07768
	0.479	0.07821
	0.48	0.07872
	0.481	0.07899
	0.482	0.07887
	0.483	0.07841
	0.484	0.07792
	0.485	0.07773
	0.486	0.0779
	0.487	0.07824
	0.488	0.07845
	0.489	0.07836
	0.49	0.07806
	0.491	0.07778
	0.492	0.07778
	0.493	0.0782
	0.494	0.07891
	0.495	0.07943
	0.496	0.07984
	0.497	0.07981
	0.498	0.07959
	0.499	0.07952
	0.5	0.07975
	0.501	0.08002
	0.502	0.07985
	0.503	0.07937
	0.504	0.079
	0.505	0.07916
	0.506	0.0799
	0.507	0.08085
	0.508	0.08163
	0.509	0.08199
	0.51	0.08194
	0.511	0.08162
	0.512	0.08121
	0.513	0.08096
	0.514	0.08099
	0.515	0.08129
	0.516	0.08168
	0.517	0.08197
	0.518	0.08214
	0.519	0.08228
	0.52	0.08249
	0.521	0.08271
	0.522	0.08283
	0.523	0.08284
	0.524	0.08279
	0.525	0.08275
	0.526	0.08271
	0.527	0.08264
	0.528	0.0826
	0.529	0.08261
	0.53	0.08263
	0.531	0.08253
	0.532	0.08228
	0.533	0.08211
	0.534	0.08228
	0.535	0.08285
	0.536	0.08354
	0.537	0.08397
	0.538	0.08398
	0.539	0.08373
	0.54	0.08351
	0.541	0.08346
	0.542	0.08357
	0.543	0.08375
	0.544	0.08396
	0.545	0.0842
	0.546	0.08444
	0.547	0.0847
	0.548	0.08508
	0.549	0.08566
	0.55	0.0864
	0.551	0.087
	0.552	0.08718
	0.553	0.08688
	0.554	0.0863
	0.555	0.08581
	0.556	0.08565
	0.557	0.08591
	0.558	0.08635
	0.559	0.0871
	0.56	0.08781
	0.561	0.08823
	0.562	0.08832
	0.563	0.08832
	0.564	0.08855
	0.565	0.08916
	0.566	0.08991
	0.567	0.09041
	0.568	0.09055
	0.569	0.09049
	0.57	0.09065
	0.571	0.09127
	0.572	0.09227
	0.573	0.09344
	0.574	0.0945
	0.575	0.09532
	0.576	0.09586
	0.577	0.09628
	0.578	0.09688
	0.579	0.09784
	0.58	0.09911
	0.581	0.10029
	0.582	0.10093
	0.583	0.101
	0.584	0.1009
	0.585	0.10128
	0.586	0.1025
	0.587	0.10444
	0.588	0.10667
	0.589	0.10861
	0.59	0.10996
	0.591	0.11067
	0.592	0.111
	0.593	0.11141
	0.594	0.11218
	0.595	0.11337
	0.596	0.11468
	0.597	0.11577
	0.598	0.11662
	0.599	0.11745
	0.6	0.11853
	0.601	0.12003
	0.602	0.12187
	0.603	0.12395
	0.604	0.12612
	0.605	0.12829
	0.606	0.13041
	0.607	0.13253
	0.608	0.13489
	0.609	0.13769
	0.61	0.14095
	0.611	0.14442
	0.612	0.14784
	0.613	0.15117
	0.614	0.15451
	0.615	0.15793
	0.616	0.16124
	0.617	0.16419
	0.618	0.16675
	0.619	0.16914
	0.62	0.17173
	0.621	0.17475
	0.622	0.17821
	0.623	0.1821
	0.624	0.18635
	0.625	0.19091
	0.626	0.19693
	0.627	0.20189
	0.628	0.20703
	0.629	0.21232
	0.63	0.21764
	0.631	0.22277
	0.632	0.22762
	0.633	0.23241
	0.634	0.2374
	0.635	0.24255
	0.636	0.24735
	0.637	0.25121
	0.638	0.25395
	0.639	0.256
	0.64	0.25814
	0.641	0.261
	0.642	0.26469
	0.643	0.26893
	0.644	0.27332
	0.645	0.27775
	0.646	0.28258
	0.647	0.28851
	0.648	0.29601
	0.649	0.30501
	0.65	0.3148
	0.651	0.32469
	0.652	0.33458
	0.653	0.34503
	0.654	0.35699
	0.655	0.37114
	0.656	0.38788
	0.657	0.40737
	0.658	0.42919
	0.659	0.45166
	0.66	0.47156
	0.661	0.48514
	0.662	0.49049
	0.663	0.48925
	0.664	0.48629
	0.665	0.48671
	0.666	0.49269
	0.667	0.50219
	0.668	0.51087
	0.669	0.51546
	0.67	0.5162
	0.671	0.51648
	0.672	0.52006
	0.673	0.52826
	0.674	0.53939
	0.675	0.55041
	0.676	0.55963
	0.677	0.56789
	0.678	0.57738
	0.679	0.58902
	0.68	0.6008
	0.681	0.60868
	0.682	0.60963
	0.683	0.60598
	0.684	0.59873
	0.685	0.5944
	0.686	0.59789
	0.687	0.61016
	0.688	0.62805
	0.689	0.64611
	0.69	0.65951
	0.691	0.66617
	0.692	0.66707
	0.693	0.66531
	0.694	0.66403
	0.695	0.66485
	0.696	0.66734
	0.697	0.66982
	0.698	0.67087
	0.699	0.6703
	0.7	0.66913
	0.701	0.66874
	0.702	0.66983
	0.703	0.67209
	0.704	0.67445
	0.705	0.67592
	0.706	0.67611
	0.707	0.67536
	0.708	0.67446
	0.709	0.67399
	0.71	0.67388
	0.711	0.67344
	0.712	0.67183
	0.713	0.66869
	0.714	0.66445
	0.715	0.66022
	0.716	0.65729
	0.717	0.65659
	0.718	0.65829
	0.719	0.66153
	0.72	0.66482
	0.721	0.66671
	0.722	0.6666
	0.723	0.66505
	0.724	0.66331
	0.725	0.66253
	0.726	0.66313
	0.727	0.66479
	0.728	0.66699
	0.729	0.66922
	0.73	0.67109
	0.731	0.67219
	0.732	0.67218
	0.733	0.67114
	0.734	0.66961
	0.735	0.66848
	0.736	0.66835
	0.737	0.66933
	0.738	0.671
	0.739	0.67266
	0.74	0.67379
	0.741	0.67439
	0.742	0.67499
	0.743	0.67634
	0.744	0.6788
	0.745	0.68197
	0.746	0.68492
	0.747	0.68683
	0.748	0.68767
	0.749	0.68811
	0.75	0.68897
	0.751	0.69112
	0.752	0.69335
	0.753	0.69558
	0.754	0.69754
	0.755	0.69914
	0.756	0.70031
	0.757	0.70103
	0.758	0.70135
	0.759	0.70153
	0.76	0.70199
	0.761	0.70308
	0.762	0.70507
	0.763	0.70795
	0.764	0.71132
	0.765	0.71449
	0.766	0.71675
	0.767	0.71789
	0.768	0.71828
	0.769	0.71844
	0.77	0.71851
	0.771	0.71798
	0.772	0.71618
	0.773	0.71288
	0.774	0.70861
	0.775	0.70421
	0.776	0.7002
	0.777	0.69642
	0.778	0.69235
	0.779	0.68764
	0.78	0.68259
	0.781	0.67794
	0.782	0.67441
	0.783	0.67211
	0.784	0.67038
	0.785	0.66825
	0.786	0.66515
	0.787	0.66139
	0.788	0.65785
	0.789	0.65522
	0.79	0.65321
	0.791	0.65078
	0.792	0.64701
	0.793	0.64184
	0.794	0.6362
	0.795	0.63129
	0.796	0.62776
	0.797	0.62544
	0.798	0.62361
	0.799	0.62158
	0.8	0.61898
	0.801	0.61587
	0.802	0.61261
	0.803	0.60959
	0.804	0.60697
	0.805	0.60447
	0.806	0.60155
	0.807	0.59787
	0.808	0.59471
	0.809	0.59043
	0.81	0.58673
	0.811	0.58395
	0.812	0.58181
	0.813	0.57973
	0.814	0.57712
	0.815	0.57381
	0.816	0.57007
	0.817	0.56644
	0.818	0.5634
	0.819	0.56101
	0.82	0.55882
	0.821	0.55625
	0.822	0.55303
	0.823	0.54947
	0.824	0.5461
	0.825	0.54318
	0.826	0.5405
	0.827	0.53762
	0.828	0.5344
	0.829	0.53115
	0.83	0.5283
	0.831	0.52595
	0.832	0.52374
	0.833	0.52124
	0.834	0.51819
	0.835	0.51472
	0.836	0.51117
	0.837	0.50784
	0.838	0.5049
	0.839	0.5023
	0.84	0.49979
	0.841	0.49711
	0.842	0.49413
	0.843	0.49101
	0.844	0.48799
	0.845	0.48521
	0.846	0.48251
	0.847	0.47962
	0.848	0.47646
	0.849	0.47319
	0.85	0.47006
	0.851	0.46717
	0.852	0.46441
	0.853	0.4616
	0.854	0.45858
	0.855	0.4554
	0.856	0.45219
	0.857	0.44924
	0.858	0.44686
	0.859	0.44504
	0.86	0.44342
	0.861	0.44136
	0.862	0.43843
	0.863	0.4348
	0.864	0.43107
	0.865	0.42785
	0.866	0.42526
	0.867	0.42298
	0.868	0.42062
	0.869	0.41805
	0.87	0.41539
	0.871	0.41282
	0.872	0.4103
	0.873	0.40771
	0.874	0.40485
	0.875	0.40169
	0.876	0.39759
	0.877	0.39457
	0.878	0.39206
	0.879	0.39006
	0.88	0.38821
	0.881	0.3861
	0.882	0.38359
	0.883	0.38093
	0.884	0.37846
	0.885	0.37627
	0.886	0.37406
	0.887	0.37155
	0.888	0.36872
	0.889	0.3659
	0.89	0.36346
	0.891	0.36148
	0.892	0.3598
	0.893	0.35814
	0.894	0.35628
	0.895	0.35412
	0.896	0.35165
	0.897	0.34905
	0.898	0.34658
	0.899	0.34446
	0.9	0.34273
	0.901	0.34115
	0.902	0.33951
	0.903	0.33773
	0.904	0.3359
	0.905	0.33406
	0.906	0.33214
	0.907	0.33014
	0.908	0.32819
	0.909	0.32648
	0.91	0.32507
	0.911	0.32372
	0.912	0.32212
	0.913	0.32012
	0.914	0.31794
	0.915	0.3159
	0.916	0.31424
	0.917	0.31297
	0.918	0.31188
	0.919	0.31072
	0.92	0.30927
	0.921	0.30758
	0.922	0.30594
	0.923	0.30468
	0.924	0.3039
	0.925	0.30324
	0.926	0.30218
	0.927	0.30048
	0.928	0.29847
	0.929	0.29674
	0.93	0.2957
	0.931	0.29523
	0.932	0.29483
	0.933	0.29432
	0.934	0.2932
	0.935	0.29172
	0.936	0.29012
	0.937	0.28863
	0.938	0.2874
	0.939	0.28641
	0.94	0.28553
	0.941	0.28459
	0.942	0.28351
	0.943	0.28241
	0.944	0.28149
	0.945	0.28078
	0.946	0.28007
	0.947	0.27906
	0.948	0.27773
	0.949	0.27631
	0.95	0.27516
	0.951	0.27445
	0.952	0.27409
	0.953	0.27384
	0.954	0.27344
	0.955	0.27275
	0.956	0.27174
	0.957	0.27061
	0.958	0.26965
	0.959	0.269
	0.96	0.2685
	0.961	0.26782
	0.962	0.26682
	0.963	0.26582
	0.964	0.26533
	0.965	0.26553
	0.966	0.26602
	0.967	0.26603
	0.968	0.2651
	0.969	0.26336
	0.97	0.26152
	0.971	0.2603
	0.972	0.26003
	0.973	0.26053
	0.974	0.26122
	0.975	0.26149
	0.976	0.26099
	0.977	0.25988
	0.978	0.25873
	0.979	0.2581
	0.98	0.25816
	0.981	0.25857
	0.982	0.25874
	0.983	0.25835
	0.984	0.25748
	0.985	0.25651
	0.986	0.25574
	0.987	0.25533
	0.988	0.25525
	0.989	0.25534
	0.99	0.25541
	0.991	0.25525
	0.992	0.2548
	0.993	0.25422
	0.994	0.25368
	0.995	0.25319
	0.996	0.25257
	0.997	0.25169
	0.998	0.25071
	0.999	0.24994
	1	0.24961
	1.001	0.24959
	1.002	0.24952
	1.003	0.24903
	1.004	0.24858
	1.005	0.24785
	1.006	0.24753
	1.007	0.24722
	1.008	0.24694
	1.009	0.24661
	1.01	0.2462
	1.011	0.24573
	1.012	0.24522
	1.013	0.24476
	1.014	0.24439
	1.015	0.2441
	1.016	0.24381
	1.017	0.24343
	1.018	0.243
	1.019	0.24256
	1.02	0.24204
	1.021	0.24139
	1.022	0.24069
	1.023	0.24022
	1.024	0.24022
	1.025	0.24064
	1.026	0.24103
	1.027	0.24091
	1.028	0.24012
	1.029	0.23898
	1.03	0.23796
	1.031	0.23742
	1.032	0.23738
	1.033	0.23766
	1.034	0.23801
	1.035	0.23819
	1.036	0.23803
	1.037	0.23755
	1.038	0.23701
	1.039	0.23672
	1.04	0.23689
	1.041	0.23736
	1.042	0.2378
	1.043	0.23783
	1.044	0.23726
	1.045	0.23622
	1.046	0.23513
	1.047	0.2347
	1.048	0.23556
	1.049	0.23786
	1.05	0.2409
	1.051	0.24341
	1.052	0.24423
	1.053	0.24302
	1.054	0.24042
	1.055	0.2376
	1.056	0.23557
	1.057	0.23479
	1.058	0.23515
	1.059	0.23615
	1.06	0.23712
	1.061	0.23748
	1.062	0.23701
	1.063	0.23601
	1.064	0.23491
	1.065	0.23472
	1.066	0.23524
	1.067	0.23584
	1.068	0.23677
	1.069	0.23709
	1.07	0.23711
	1.071	0.23685
	1.072	0.23632
	1.073	0.2361
	1.074	0.23611
	1.075	0.23627
	1.076	0.23643
	1.077	0.23634
	1.078	0.23599
	1.079	0.23583
	1.08	0.23582
	1.081	0.23586
	1.082	0.23577
	1.083	0.23557
	1.084	0.23526
	1.085	0.23521
	1.086	0.23537
	1.087	0.23549
	1.088	0.23539
	1.089	0.23509
	1.09	0.23427
	1.091	0.23372
	1.092	0.23303
	1.093	0.23285
	1.094	0.23295
	1.095	0.23306
	1.096	0.23301
	1.097	0.23277
	1.098	0.23229
	1.099	0.23209
	1.1	0.2319
	1.101	0.23172
	1.102	0.23112
	1.103	0.23069
	1.104	0.2303
	1.105	0.23038
	1.106	0.23074
	1.107	0.23083
	1.108	0.23049
	1.109	0.23006
	1.11	0.22928
	1.111	0.22886
	1.112	0.22824
	1.113	0.22787
	1.114	0.22727
	1.115	0.22697
	1.116	0.2267
	1.117	0.22673
	1.118	0.22702
	1.119	0.22722
	1.12	0.2272
	1.121	0.2268
	1.122	0.22565
	1.123	0.22495
	1.124	0.22437
	1.125	0.22446
	1.126	0.22493
	1.127	0.22517
	1.128	0.22532
	1.129	0.22539
	1.13	0.22579
	1.131	0.22622
	1.132	0.22691
	1.133	0.22765
	1.134	0.2284
	1.135	0.22926
	1.136	0.23023
	1.137	0.23129
	1.138	0.2324
	1.139	0.23352
	1.14	0.23456
	1.141	0.2354
	1.142	0.23604
	1.143	0.23663
	1.144	0.23733
	1.145	0.23807
	1.146	0.23853
	1.147	0.23845
	1.148	0.23788
	1.149	0.23717
	1.15	0.23668
	1.151	0.23645
	1.152	0.2363
	1.153	0.23599
	1.154	0.23547
	1.155	0.23487
	1.156	0.23438
	1.157	0.23412
	1.158	0.23408
	1.159	0.2341
	1.16	0.23394
	1.161	0.23343
	1.162	0.23272
	1.163	0.23223
	1.164	0.23231
	1.165	0.23288
	1.166	0.23338
	1.167	0.23322
	1.168	0.23228
	1.169	0.23103
	1.17	0.23014
	1.171	0.22994
	1.172	0.23025
	1.173	0.23056
	1.174	0.23039
	1.175	0.2297
	1.176	0.22884
	1.177	0.22839
	1.178	0.22874
	1.179	0.22975
	1.18	0.23077
	1.181	0.23103
	1.182	0.23026
	1.183	0.22888
	1.184	0.22766
	1.185	0.22712
	1.186	0.22717
	1.187	0.22737
	1.188	0.22736
	1.189	0.22705
	1.19	0.22688
	1.191	0.22674
	1.192	0.22673
	1.193	0.22669
	1.194	0.22669
	1.195	0.22682
	1.196	0.22705
	1.197	0.22773
	1.198	0.22827
	1.199	0.22901
	1.2	0.22917
	1.201	0.22883
	1.202	0.22845
	1.203	0.22815
	1.204	0.22841
	1.205	0.22934
	1.206	0.22979
	1.207	0.22979
	1.208	0.22939
	1.209	0.22881
	1.21	0.22886
	1.211	0.22962
	1.212	0.2302
	1.213	0.23072
	1.214	0.23068
	1.215	0.2303
	1.216	0.23013
	1.217	0.23033
	1.218	0.23075
	1.219	0.23171
	1.22	0.23223
	1.221	0.23275
	1.222	0.23289
	1.223	0.23314
	1.224	0.2334
	1.225	0.23394
	1.226	0.23412
	1.227	0.23403
	1.228	0.23382
	1.229	0.23364
	1.23	0.23372
	1.231	0.23394
	1.232	0.23399
	1.233	0.23387
	1.234	0.23382
	1.235	0.234
	1.236	0.23425
	1.237	0.23458
	1.238	0.23455
	1.239	0.23405
	1.24	0.23356
	1.241	0.23279
	1.242	0.23259
	1.243	0.2329
	1.244	0.2334
	1.245	0.23421
	1.246	0.23438
	1.247	0.23406
	1.248	0.23371
	1.249	0.2334
	1.25	0.23341
	1.251	0.23338
	1.252	0.2331
	1.253	0.23215
	1.254	0.23154
	1.255	0.23101
	1.256	0.23105
	1.257	0.23137
	1.258	0.23168
	1.259	0.23176
	1.26	0.23156
	1.261	0.23118
	1.262	0.23077
	1.263	0.23046
	1.264	0.23022
	1.265	0.22996
	1.266	0.22954
	1.267	0.22906
	1.268	0.22879
	1.269	0.22896
	1.27	0.22947
	1.271	0.22989
	1.272	0.22988
	1.273	0.22945
	1.274	0.22893
	1.275	0.22866
	1.276	0.22869
	1.277	0.2288
	1.278	0.22876
	1.279	0.22856
	1.28	0.22839
	1.281	0.22847
	1.282	0.22894
	1.283	0.22974
	1.284	0.23058
	1.285	0.2311
	1.286	0.23106
	1.287	0.23062
	1.288	0.23027
	1.289	0.23048
	1.29	0.23129
	1.291	0.23222
	1.292	0.23271
	1.293	0.23256
	1.294	0.23212
	1.295	0.23188
	1.296	0.23209
	1.297	0.23264
	1.298	0.2332
	1.299	0.23354
	1.3	0.23363
	1.301	0.23359
	1.302	0.23365
	1.303	0.23395
	1.304	0.2345
	1.305	0.23523
	1.306	0.23601
	1.307	0.23695
	1.308	0.23812
	1.309	0.23944
	1.31	0.24051
	1.311	0.24085
	1.312	0.24041
	1.313	0.23973
	1.314	0.23975
	1.315	0.24048
	1.316	0.24236
	1.317	0.24338
	1.318	0.24425
	1.319	0.24436
	1.32	0.24451
	1.321	0.24483
	1.322	0.2458
	1.323	0.24644
	1.324	0.24725
	1.325	0.24753
	1.326	0.24796
	1.327	0.24844
	1.328	0.24982
	1.329	0.25086
	1.33	0.25233
	1.331	0.25276
	1.332	0.25278
	1.333	0.25271
	1.334	0.25313
	1.335	0.25375
	1.336	0.25494
	1.337	0.25548
	1.338	0.25601
	1.339	0.25632
	1.34	0.2572
	1.341	0.25793
	1.342	0.25918
	1.343	0.25974
	1.344	0.26036
	1.345	0.26062
	1.346	0.26121
	1.347	0.2618
	1.348	0.26322
	1.349	0.26421
	1.35	0.26565
	1.351	0.26616
	1.352	0.26655
	1.353	0.26673
	1.354	0.26754
	1.355	0.26843
	1.356	0.27027
	1.357	0.27137
	1.358	0.27292
	1.359	0.27372
	1.36	0.27501
	1.361	0.27579
	1.362	0.27714
	1.363	0.27798
	1.364	0.27928
	1.365	0.27987
	1.366	0.28014
	1.367	0.27982
	1.368	0.2788
	1.369	0.27834
	1.37	0.2787
	1.371	0.27984
	1.372	0.28327
	1.373	0.28592
	1.374	0.29055
	1.375	0.29316
	1.376	0.29726
	1.377	0.29994
	1.378	0.30533
	1.379	0.30915
	1.38	0.31567
	1.381	0.31919
	1.382	0.32328
	1.383	0.32714
	1.384	0.33158
	1.385	0.33698
	1.386	0.34303
	1.387	0.34913
	1.388	0.35485
	1.389	0.36032
	1.39	0.36575
	1.391	0.37118
	1.392	0.37641
	1.393	0.38114
	1.394	0.38538
	1.395	0.38931
	1.396	0.39323
	1.397	0.39744
	1.398	0.402
	1.399	0.40679
	1.4	0.41148
	1.401	0.4158
	1.402	0.41972
	1.403	0.42356
	1.404	0.42772
	1.405	0.43237
	1.406	0.4374
	1.407	0.4426
	1.408	0.44782
	1.409	0.45302
	1.41	0.45801
	1.411	0.46242
	1.412	0.46597
	1.413	0.46869
	1.414	0.47116
	1.415	0.47407
	1.416	0.47798
	1.417	0.48294
	1.418	0.48852
	1.419	0.49398
	1.42	0.49866
	1.421	0.50227
	1.422	0.50518
	1.423	0.50816
	1.424	0.5119
	1.425	0.51654
	1.426	0.52176
	1.427	0.52708
	1.428	0.53222
	1.429	0.53728
	1.43	0.54234
	1.431	0.54741
	1.432	0.55243
	1.433	0.55732
	1.434	0.56213
	1.435	0.56691
	1.436	0.57175
	1.437	0.57675
	1.438	0.58193
	1.439	0.58839
	1.44	0.59186
	1.441	0.59623
	1.442	0.59796
	1.443	0.60009
	1.444	0.60152
	1.445	0.60472
	1.446	0.60688
	1.447	0.60985
	1.448	0.61081
	1.449	0.61084
	1.45	0.60995
	1.451	0.60671
	1.452	0.60344
	1.453	0.59556
	1.454	0.58975
	1.455	0.5798
	1.456	0.5744
	1.457	0.56682
	1.458	0.56274
	1.459	0.55555
	1.46	0.55061
	1.461	0.54162
	1.462	0.53626
	1.463	0.52818
	1.464	0.5239
	1.465	0.51714
	1.466	0.51298
	1.467	0.50577
	1.468	0.50146
	1.469	0.49466
	1.47	0.49074
	1.471	0.48403
	1.472	0.47978
	1.473	0.47246
	1.474	0.46812
	1.475	0.46105
	1.476	0.45675
	1.477	0.44921
	1.478	0.44448
	1.479	0.43665
	1.48	0.43223
	1.481	0.42545
	1.482	0.42166
	1.483	0.41537
	1.484	0.41138
	1.485	0.40405
	1.486	0.39926
	1.487	0.39112
	1.488	0.38645
	1.489	0.37946
	1.49	0.37571
	1.491	0.36979
	1.492	0.36627
	1.493	0.36027
	1.494	0.35651
	1.495	0.34964
	1.496	0.34499
	1.497	0.33655
	1.498	0.33144
	1.499	0.32378
	1.5	0.31988
	1.501	0.31407
	1.502	0.31053
	1.503	0.30383
	1.504	0.29931
	1.505	0.29148
	1.506	0.28698
	1.507	0.28147
	1.508	0.27638
	1.509	0.27132
	1.51	0.26582
	1.511	0.25976
	1.512	0.25356
	1.513	0.2478
	1.514	0.24284
	1.515	0.23851
	1.516	0.23429
	1.517	0.22983
	1.518	0.2252
	1.519	0.2207
	1.52	0.2165
	1.521	0.21239
	1.522	0.20816
	1.523	0.20369
	1.524	0.19918
	1.525	0.19487
	1.526	0.19081
	1.527	0.187
	1.528	0.18335
	1.529	0.17982
	1.53	0.17635
	1.531	0.17286
	1.532	0.1694
	1.533	0.16604
	1.534	0.16284
	1.535	0.1597
	1.536	0.15644
	1.537	0.15311
	1.538	0.14995
	1.539	0.14728
	1.54	0.14509
	1.541	0.14304
	1.542	0.14071
	1.543	0.13791
	1.544	0.13484
	1.545	0.13188
	1.546	0.12933
	1.547	0.12727
	1.548	0.12555
	1.549	0.12386
	1.55	0.12185
	1.551	0.1194
	1.552	0.11664
	1.553	0.11398
	1.554	0.11176
	1.555	0.10997
	1.556	0.1084
	1.557	0.10684
	1.558	0.10525
	1.559	0.10372
	1.56	0.10227
	1.561	0.10076
	1.562	0.09913
	1.563	0.09747
	1.564	0.09569
	1.565	0.09484
	1.566	0.09351
	1.567	0.0926
	1.568	0.09067
	1.569	0.0893
	1.57	0.08686
	1.571	0.08545
	1.572	0.08351
	1.573	0.08264
	1.574	0.08159
	1.575	0.08094
	1.576	0.07944
	1.577	0.07831
	1.578	0.07655
	1.579	0.07584
	1.58	0.07522
	1.581	0.07493
	1.582	0.07407
	1.583	0.07327
	1.584	0.07181
	1.585	0.07111
	1.586	0.07036
	1.587	0.07007
	1.588	0.06944
	1.589	0.06886
	1.59	0.06751
	1.591	0.06659
	1.592	0.0653
	1.593	0.06478
	1.594	0.06433
	1.595	0.06411
	1.596	0.0634
	1.597	0.0628
	1.598	0.06179
	1.599	0.0614
	1.6	0.06106
	1.601	0.06087
	1.602	0.06028
	1.603	0.05978
	1.604	0.05895
	1.605	0.05858
	1.606	0.05808
	1.607	0.05778
	1.608	0.05718
	1.609	0.05683
	1.61	0.05635
	1.611	0.05616
	1.612	0.05602
	1.613	0.05598
	1.614	0.05585
	1.615	0.05554
	1.616	0.0545
	1.617	0.05369
	1.618	0.05262
	1.619	0.05246
	1.62	0.05297
	1.621	0.05345
	1.622	0.0539
	1.623	0.0538
	1.624	0.05326
	1.625	0.05294
	1.626	0.05265
	1.627	0.05264
	1.628	0.05268
	1.629	0.05264
	1.63	0.05232
	1.631	0.05204
	1.632	0.05173
	1.633	0.05166
	1.634	0.05181
	1.635	0.05186
	1.636	0.05153
	1.637	0.05084
	1.638	0.05015
	1.639	0.04993
	1.64	0.05029
	1.641	0.05093
	1.642	0.05142
	1.643	0.05144
	1.644	0.05101
	1.645	0.0503
	1.646	0.04948
	1.647	0.04881
	1.648	0.04843
	1.649	0.04848
	1.65	0.04879
	1.651	0.04902
	1.652	0.049
	1.653	0.04867
	1.654	0.0483
	1.655	0.04806
	1.656	0.048
	1.657	0.04805
	1.658	0.04815
	1.659	0.04825
	1.66	0.04828
	1.661	0.04819
	1.662	0.04805
	1.663	0.04795
	1.664	0.04797
	1.665	0.04804
	1.666	0.04798
	1.667	0.04781
	1.668	0.04764
	1.669	0.04768
	1.67	0.04791
	1.671	0.04808
	1.672	0.04805
	1.673	0.04783
	1.674	0.04769
	1.675	0.04777
	1.676	0.04805
	1.677	0.04844
	1.678	0.0488
	1.679	0.0491
	1.68	0.04926
	1.681	0.04922
	1.682	0.04903
	1.683	0.04885
	1.684	0.04889
	1.685	0.04918
	1.686	0.04949
	1.687	0.04958
	1.688	0.04932
	1.689	0.04874
	1.69	0.04847
	1.691	0.0485
	1.692	0.04894
	1.693	0.05023
	1.694	0.05109
	1.695	0.05196
	1.696	0.05189
	1.697	0.05107
	1.698	0.05053
	1.699	0.0504
	1.7	0.05086
	1.701	0.05189
	1.702	0.05227
	1.703	0.05207
	1.704	0.05161
	1.705	0.05087
	1.706	0.05072
	1.707	0.05114
	1.708	0.05159
	1.709	0.05221
	1.71	0.05227
	1.711	0.05184
	1.712	0.05154
	1.713	0.05144
	1.714	0.05175
	1.715	0.05248
	1.716	0.05275
	1.717	0.05275
	1.718	0.05259
	1.719	0.05248
	1.72	0.05253
	1.721	0.0525
	1.722	0.05231
	1.723	0.05186
	1.724	0.05173
	1.725	0.05205
	1.726	0.05253
	1.727	0.05359
	1.728	0.05427
	1.729	0.05533
	1.73	0.05582
	1.731	0.05606
	1.732	0.05573
	1.733	0.05435
	1.734	0.05328
	1.735	0.05171
	1.736	0.05122
	1.737	0.05141
	1.738	0.05197
	1.739	0.05297
	1.74	0.05327
	1.741	0.05306
	1.742	0.05279
	1.743	0.05287
	1.744	0.05341
	1.745	0.05465
	1.746	0.05512
	1.747	0.05495
	1.748	0.0544
	1.749	0.05355
	1.75	0.05339
	1.751	0.05372
	1.752	0.05407
	1.753	0.05435
	1.754	0.05428
	1.755	0.0539
	1.756	0.05367
	1.757	0.05366
	1.758	0.05407
	1.759	0.05486
	1.76	0.05566
	1.761	0.05609
	1.762	0.05603
	1.763	0.05561
	1.764	0.05519
	1.765	0.05492
	1.766	0.05479
	1.767	0.05475
	1.768	0.05477
	1.769	0.05497
	1.77	0.05535
	1.771	0.0558
	1.772	0.0562
	1.773	0.05644
	1.774	0.05654
	1.775	0.05652
	1.776	0.05643
	1.777	0.05642
	1.778	0.05662
	1.779	0.05702
	1.78	0.05735
	1.781	0.05729
	1.782	0.05687
	1.783	0.05641
	1.784	0.05641
	1.785	0.057
	1.786	0.05789
	1.787	0.05863
	1.788	0.05885
	1.789	0.05859
	1.79	0.05812
	1.791	0.05778
	1.792	0.05782
	1.793	0.0582
	1.794	0.05872
	1.795	0.05902
	1.796	0.05889
	1.797	0.05852
	1.798	0.0583
	1.799	0.05857
	1.8	0.05923
	1.801	0.05979
	1.802	0.05981
	1.803	0.05923
	1.804	0.0584
	1.805	0.05779
	1.806	0.05768
	1.807	0.05809
	1.808	0.05877
	1.809	0.05938
	1.81	0.05958
	1.811	0.0593
	1.812	0.05881
	1.813	0.05852
	1.814	0.05886
	1.815	0.05934
	1.816	0.06014
	1.817	0.06045
	1.818	0.06066
	1.819	0.06075
	1.82	0.06089
	1.821	0.06093
	1.822	0.06091
	1.823	0.06089
	1.824	0.06101
	1.825	0.0612
	1.826	0.06151
	1.827	0.06164
	1.828	0.06175
	1.829	0.06183
	1.83	0.06202
	1.831	0.06211
	1.832	0.06218
	1.833	0.06215
	1.834	0.06208
	1.835	0.06206
	1.836	0.06207
	1.837	0.06216
	1.838	0.06246
	1.839	0.06272
	1.84	0.06303
	1.841	0.06303
	1.842	0.06273
	1.843	0.06251
	1.844	0.06246
	1.845	0.06264
	1.846	0.06308
	1.847	0.06332
	1.848	0.0635
	1.849	0.06351
	1.85	0.06342
	1.851	0.06333
	1.852	0.06333
	1.853	0.06347
	1.854	0.06397
	1.855	0.06427
	1.856	0.06443
	1.857	0.06427
	1.858	0.0638
	1.859	0.06357
	1.86	0.06343
	1.861	0.06345
	1.862	0.0636
	1.863	0.06372
	1.864	0.06396
	1.865	0.06403
	1.866	0.06384
	1.867	0.06361
	1.868	0.06331
	1.869	0.06339
	1.87	0.06405
	1.871	0.06458
	1.872	0.0653
	1.873	0.06547
	1.874	0.0653
	1.875	0.06499
	1.876	0.06436
	1.877	0.06411
	1.878	0.06414
	1.879	0.06442
	1.88	0.06498
	1.881	0.06516
	1.882	0.06516
	1.883	0.06504
	1.884	0.06508
	1.885	0.06534
	1.886	0.06574
	1.887	0.06611
	1.888	0.06634
	1.889	0.06642
	1.89	0.06628
	1.891	0.06588
	1.892	0.06542
	1.893	0.06517
	1.894	0.06541
	1.895	0.06608
	1.896	0.06681
	1.897	0.0672
	1.898	0.06705
	1.899	0.06651
	1.9	0.06592
	1.901	0.06563
	1.902	0.06585
	1.903	0.06652
	1.904	0.06732
	1.905	0.06778
	1.906	0.06758
	1.907	0.0669
	1.908	0.06623
	1.909	0.06605
	1.91	0.06642
	1.911	0.06698
	1.912	0.06734
	1.913	0.06734
	1.914	0.06723
	1.915	0.06725
	1.916	0.06753
	1.917	0.06802
	1.918	0.06853
	1.919	0.0689
	1.92	0.06901
	1.921	0.06889
	1.922	0.0687
	1.923	0.06858
	1.924	0.06855
	1.925	0.06846
	1.926	0.06812
	1.927	0.06767
	1.928	0.06741
	1.929	0.0676
	1.93	0.06811
	1.931	0.06855
	1.932	0.06862
	1.933	0.06837
	1.934	0.06816
	1.935	0.06825
	1.936	0.06862
	1.937	0.06901
	1.938	0.06916
	1.939	0.069
	1.94	0.06887
	1.941	0.06891
	1.942	0.06922
	1.943	0.06997
	1.944	0.07032
	1.945	0.07024
	1.946	0.06977
	1.947	0.06886
	1.948	0.06864
	1.949	0.06917
	1.95	0.06979
	1.951	0.07048
	1.952	0.07046
	1.953	0.06986
	1.954	0.06948
	1.955	0.06924
	1.956	0.06926
	1.957	0.06929
	1.958	0.0692
	1.959	0.069
	1.96	0.06899
	1.961	0.06931
	1.962	0.06969
	1.963	0.07031
	1.964	0.07051
	1.965	0.07032
	1.966	0.06995
	1.967	0.0694
	1.968	0.06934
	1.969	0.06987
	1.97	0.07036
	1.971	0.0709
	1.972	0.07098
	1.973	0.07086
	1.974	0.07084
	1.975	0.07097
	1.976	0.07101
	1.977	0.07079
	1.978	0.07049
	1.979	0.07002
	1.98	0.06991
	1.981	0.07014
	1.982	0.07054
	1.983	0.07139
	1.984	0.07186
	1.985	0.07221
	1.986	0.07209
	1.987	0.07163
	1.988	0.07141
	1.989	0.07141
	1.99	0.07153
	1.991	0.0715
	1.992	0.0713
	1.993	0.0709
	1.994	0.07089
	1.995	0.07142
	1.996	0.07192
	1.997	0.07256
	1.998	0.07262
[truncated: 78,002 more rows]

## Sheet: Fig. 2k
	Distance (m)	EF strength (mV/mm)
	5e-05	551.321
	0.0001	502.175
	0.0002	387.922
	0.0003	310.51
	0.0004	227.098
	0.0005	153.316
	0.0006	106.755
	0.0007	64.8936
	0.0008	45.3288
	0.0009	28.2938
	0.001	13.9681
	0.0011	4.73026
	0.0012	7.49148
	0.0013	14.6079
	0.0014	21.7645
	0.0015	27.9635
	0.0016	33.5384
	0.0017	38.5316
	0.0018	41.9196
	0.0019	45.0214
	0.002	47.8855
	0.0021	50.6692
	0.0022	52.7657
	0.0023	53.8452
	0.0024	54.855
	0.0025	55.7872
	0.0026	56.6414
	0.0027	57.516
	0.0028	58.3164
	0.0029	59.037
	0.003	59.7235
	0.0031	60.5619
	0.0032	60.615
	0.0033	60.663
	0.0034	60.7109
	0.0035	60.773
	0.0036	60.8858
	0.0037	60.9776
	0.0038	60.9918
	0.0039	60.8832
	0.004	60.782
	0.0041	60.6881
	0.0042	60.6016
	0.0043	60.5224
	0.0044	60.4506
	0.0045	60.379
	0.0046	60.297
	0.0047	60.2136
	0.0048	60.1334
	0.0049	60.0563
	0.005	59.9825

## Sheet: Fig. 2l
	Distance (m)	EF strength (mV/mm)
	-0.005	161.551
	-0.0049	169.874
	-0.0048	179.488
	-0.0047	191.355
	-0.0046	204.242
	-0.0045	223.011
	-0.0044	245.533
	-0.0043	264.134
	-0.0042	291.174
	-0.0041	340.73
	-0.004	386.796
	-0.0039	456.792
	-0.0038	528.319
	-0.0037	624.097
	-0.0036	653.404
	-0.0035	667.315
	-0.0034	652.486
	-0.0033	546.963
	-0.0032	469.146
	-0.0031	402.554
	-0.003	331.495
	-0.0029	282.065
	-0.0028	242.614
	-0.0027	218.662
	-0.0026	194.59
	-0.0025	178.989
	-0.0024	166.042
	-0.0023	154.277
	-0.0022	147.174
	-0.0021	138.327
	-0.002	130.823
	-0.0019	127.615
	-0.0018	124.847
	-0.0017	122.619
	-0.0016	120.309
	-0.0015	118.185
	-0.0014	116.293
	-0.0013	117.184
	-0.0012	121.679
	-0.0011	126.35
	-0.001	132.669
	-0.0009	146.519
	-0.0008	168.255
	-0.0007	187.249
	-0.0006	209.6
	-0.0005	270.655
	-0.0004	358.7
	-0.0003	379.064
	-0.0002	482.78
	-0.0001	465.266
	0	437.922
	0.0001	437.697
	0.0002	505.609
	0.0003	487.512
	0.0004	406.714
	0.0005	280.823
	0.0006	216.161
	0.0007	187.139
	0.0008	165.213
	0.0009	145.139
	0.001	131.558
	0.0011	124.922
	0.0012	121.952
	0.0013	120.01
	0.0014	117.923
	0.0015	118.105
	0.0016	118.602
	0.0017	121.003
	0.0018	124.542
	0.0019	128.73
	0.002	133.037
	0.0021	139.282
	0.0022	146.579
	0.0023	154.522
	0.0024	164.858
	0.0025	179.487
	0.0026	194.236
	0.0027	215.746
	0.0028	244.067
	0.0029	278.051
	0.003	329.055
	0.0031	391.962
	0.0032	468.862
	0.0033	585.475
	0.0034	650.737
	0.0035	659.587
	0.0036	656.042
	0.0037	602.066
	0.0038	544.863
	0.0039	453.917
	0.004	384.787
	0.0041	332.831
	0.0042	293.979
	0.0043	268.511
	0.0044	245.061
	0.0045	224.197
	0.0046	205.144
	0.0047	192.13
	0.0048	178.958
	0.0049	169.439
	0.005	162.333

[truncated: 38 more sheets: Fig. 3d, Fig. 3e, Fig. 3f, Fig. 3g, Fig. 3i, Fig. 4b, Fig. 4c, Fig. 4d, Fig. 4e, Fig. 4g, Fig. 4h, Fig. 5c, Fig. 5d, Fig. 5f, Fig. 5g, Fig. 5i, Fig. 5k, Sup Fig. 7f, Sup Fig. 7g, Sup Fig. 8 …]
